# Supplementary material for: Cloning, analysis and functional annotation of expressed sequence tags from the Earthworm Eisenia fetida
Source: BMC Bioinformatics. 2007 Nov 1;8(Suppl 7):S7. doi: 10.1186/1471-2105-8-S7-S7 (PMC2099499; doi:10.1186/1471-2105-8-S7-S7)
Supplement: Additional file 2 — A complete listing of 5129 GO terms for the 517 unique Eisenia fetida sequences with significant homology with 830 genes of the four model organisms. [file 1471-2105-8-S7-S7-S2.xls]

## Sheet: GO_2222
Sequence Name	Length	Accession Number	Symbol	Species ID	Category	Term	GO Term
Contig1	465	CAA86772.1	mlc-4	WBGene00003372	Biological process	cytokinesis	GO:0000910
Contig1	465	CAA86772.1	mlc-4	WBGene00003372	Molecular function	calcium ion binding	GO:0005509
Contig1	465	CAA86772.1	mlc-4	WBGene00003372	Biological process	embryonic development	GO:0009792
Contig1	465	CAA86772.1	mlc-4	WBGene00003372	Biological process	embryonic cleavage	GO:0040016
Contig1	465	AAH55439.1	Myl9	MGI:2138915	Molecular Function	motor activity	GO:0003774
Contig1	465	AAH55439.1	Myl9	MGI:2138915	Molecular Function	calcium ion binding	GO:0005509
Contig1	465	AAH55439.1	Myl9	MGI:2138915	Biological Process	muscle development	GO:0007517
Contig1	465	AAH55439.1	Myl9	MGI:2138915	Cellular Component	myosin complex	GO:0016459
Contig10	683	AAR99150.1	CG1746	FBgn0039830	Cellular Component	proton-transporting ATP synthase complex, coupling factor F(o) (sensu Eukaryota)	GO:0000276
Contig10	683	AAR99150.1	CG1746	FBgn0039830	Biological process	purine base metabolism	GO:0006144
Contig10	683	AAR99150.1	CG1746	FBgn0039830	Molecular function	hydrogen-exporting ATPase activity, phosphorylative mechanism	GO:0008553
Contig10	683	AAR99150.1	CG1746	FBgn0039830	Biological process	ATP synthesis coupled proton transport	GO:0015986
Contig10	683	AAR99150.1	CG1746	FBgn0039830	Biological process	proton transport	GO:0015992
Contig10	683	AAR99150.1	CG1746	FBgn0039830	Molecular function	hydrogen-transporting ATP synthase activity, rotational mechanism	GO:0046933
Contig10	683	AAR99150.1	CG1746	FBgn0039830	Molecular function	hydrogen-transporting ATPase activity, rotational mechanism	GO:0046961
Contig105	410	NP_056624.1	Krtap5-4	MGI:1354758	Molecular function	Molecular function	GO:0003674
Contig105	410	NP_081083.1	1110033F04Rik	MGI:1915923	Molecular function	protein binding	GO:0005515
Contig105	410	NP_056624.1	Krtap5-4	MGI:1354758	Cellular Component	Cellular Component	GO:0005575
Contig105	410	NP_056623.1	Krtap5-1	MGI:1354732	Cellular Component	extracellular region	GO:0005576
Contig105	410	NP_081083.1	1110033F04Rik	MGI:1915923	Cellular Component	intermediate filament	GO:0005882
Contig105	410	NP_083889.1	Krtap4-7	MGI:1923694	Cellular Component	intermediate filament	GO:0005882
Contig105	410	AAI11114.1	Krtap5-5	MGI:2149673	Cellular Component	intermediate filament	GO:0005882
Contig105	410	NP_056623.1	Krtap5-1	MGI:1354732	Biological process	protein folding	GO:0006457
Contig105	410	NP_056624.1	Krtap5-4	MGI:1354758	Biological process	Biological process	GO:0008150
Contig105	410	NP_056623.1	Krtap5-1	MGI:1354732	Biological process	response to heat	GO:0009408
Contig108	548	AAH60707.1	Eef2	MGI:95288	Molecular function	nucleotide binding	GO:0000166
Contig108	548	AAH60707.1	Eef2	MGI:95288	Molecular function	translation elongation factor activity	GO:0003746
Contig108	548	AAH60707.1	Eef2	MGI:95288	Molecular function	GTPase activity	GO:0003924
Contig108	548	AAH60707.1	Eef2	MGI:95288	Molecular function	GTP binding	GO:0005525
Contig108	548	AAH60707.1	Eef2	MGI:95288	Biological process	translation	GO:0006412
Contig109	438	NP_733277.1	CG14516	FBgn0039640	Molecular function	membrane alanyl aminopeptidase activity	GO:0004179
Contig109	438	NP_733277.1	CG14516	FBgn0039640	Molecular function	receptor activity	GO:0004872
Contig109	438	NP_733277.1	CG14516	FBgn0039640	Biological process	proteolysis	GO:0006508
Contig109	438	NP_733277.1	CG14516	FBgn0039640	Molecular function	zinc ion binding	GO:0008270
Contig110	504	AAH22602.1	1110039B18Rik	MGI:1916046	Molecular function	DNA binding	GO:0003677
Contig110	504	AAH22602.1	1110039B18Rik	MGI:1916046	Molecular function	calcium ion binding	GO:0005509
Contig110	504	AAH22602.1	1110039B18Rik	MGI:1916046	Cellular Component	extracellular region	GO:0005576
Contig110	504	AAH22602.1	1110039B18Rik	MGI:1916046	Cellular Component	nucleus	GO:0005634
Contig110	504	AAH22602.1	1110039B18Rik	MGI:1916046	Biological process	transcription	GO:0006350
Contig110	504	AAH22602.1	1110039B18Rik	MGI:1916046	Biological process	regulation of transcription, DNA-dependent	GO:0006355
Contig110	504	AAH22602.1	1110039B18Rik	MGI:1916046	Molecular function	kinase activity	GO:0016301
Contig110	504	AAH22602.1	1110039B18Rik	MGI:1916046	Molecular function	transferase activity	GO:0016740
Contig116	731	AAH24111.1	Aph1a	MGI:2385110	Biological Process	metanephros development	GO:0001656
Contig116	731	NP_608710.1	aph-1	FBgn0031458	Molecular function	endopeptidase activity	GO:0004175
Contig116	731	AAH24111.1	Aph1a	MGI:2385110	Molecular Function	endopeptidase activity	GO:0004175
Contig116	731	NP_608710.1	aph-1	FBgn0031458	Molecular function	protein binding	GO:0005515
Contig116	731	AAH24111.1	Aph1a	MGI:2385110	Molecular Function	protein binding	GO:0005515
Contig116	731	AAH24111.1	Aph1a	MGI:2385110	Cellular Component	endoplasmic reticulum	GO:0005783
Contig116	731	NP_608710.1	aph-1	FBgn0031458	Cellular Component	plasma membrane	GO:0005886
Contig116	731	NP_608710.1	aph-1	FBgn0031458	Cellular Component	integral to plasma membrane	GO:0005887
Contig116	731	NP_608710.1	aph-1	FBgn0031458	Biological process	Notch signaling pathway	GO:0007219
Contig116	731	AAH24111.1	Aph1a	MGI:2385110	Biological Process	Notch signaling pathway	GO:0007219
Contig116	731	AAH24111.1	Aph1a	MGI:2385110	Molecular Function	peptidase activity	GO:0008233
Contig116	731	AAH24111.1	Aph1a	MGI:2385110	Cellular Component	membrane	GO:0016020
Contig116	731	AAH24111.1	Aph1a	MGI:2385110	Cellular Component	integral to membrane	GO:0016021
Contig116	731	NP_608710.1	aph-1	FBgn0031458	Biological process	protein processing	GO:0016485
Contig116	731	AAH24111.1	Aph1a	MGI:2385110	Biological Process	protein processing	GO:0016485
Contig116	731	NP_608710.1	aph-1	FBgn0031458	Biological process	positive regulation of enzyme activity	GO:0043085
Contig116	731	AAH24111.1	Aph1a	MGI:2385110	Biological Process	positive regulation of enzyme activity	GO:0043085
Contig119	594	NP_084289.1	Cyp20a1	MGI:1925201	Molecular Function	monooxygenase activity	GO:0004497
Contig119	594	NP_084289.1	Cyp20a1	MGI:1925201	Molecular Function	iron ion binding	GO:0005506
Contig119	594	NP_084289.1	Cyp20a1	MGI:1925201	Biological Process	electron transport	GO:0006118
Contig119	594	NP_084289.1	Cyp20a1	MGI:1925201	Cellular Component	membrane	GO:0016020
Contig119	594	NP_084289.1	Cyp20a1	MGI:1925201	Molecular Function	oxidoreductase activity	GO:0016491
Contig119	594	NP_084289.1	Cyp20a1	MGI:1925201	Molecular Function	metal ion binding	GO:0046872
Contig125	721	NP_648588.1	CG10627	FBgn0036298	Molecular function	phosphoacetylglucosamine mutase activity	GO:0004610
Contig125	721	NP_648588.1	CG10627	FBgn0036298	Biological process	monosaccharide metabolism	GO:0005996
Contig13	647	AAH19190.1	Fap	MGI:109608	Molecular Function	serine-type endopeptidase activity	GO:0004252
Contig13	647	AAH19190.1	Fap	MGI:109608	Molecular Function	dipeptidyl-peptidase IV activity	GO:0004274
Contig13	647	AAH19190.1	Fap	MGI:109608	Molecular Function	prolyl oligopeptidase activity	GO:0004287
Contig13	647	AAH19190.1	Fap	MGI:109608	Biological Process	proteolysis	GO:0006508
Contig13	647	AAH19190.1	Fap	MGI:109608	Molecular Function	peptidase activity	GO:0008233
Contig13	647	AAH19190.1	Fap	MGI:109608	Molecular Function	serine-type peptidase activity	GO:0008236
Contig13	647	AAH19190.1	Fap	MGI:109608	Cellular Component	membrane	GO:0016020
Contig13	647	AAH19190.1	Fap	MGI:109608	Cellular Component	integral to membrane	GO:0016021
Contig13	647	AAH19190.1	Fap	MGI:109608	Molecular Function	hydrolase activity	GO:0016787
Contig132	633	AAH30837.1	Copb1	MGI:1917599	Molecular Function	binding	GO:0005488
Contig132	633	NP_523400.1	betaCop	FBgn0008635	Molecular function	binding	GO:0005488
Contig132	633	AAH30837.1	Copb1	MGI:1917599	Molecular Function	protein binding	GO:0005515
Contig132	633	NP_523400.1	betaCop	FBgn0008635	Cellular Component	Golgi apparatus	GO:0005794
Contig132	633	AAH30837.1	Copb1	MGI:1917599	Cellular Component	Golgi apparatus Molecular function	GO:0005794
Contig132	633	AAH30837.1	Copb1	MGI:1917599	Cellular Component	Golgi apparatus	GO:0005794
Contig132	633	NP_523400.1	betaCop	FBgn0008635	Cellular Component	Golgi stack	GO:0005795
Contig132	633	NP_523400.1	betaCop	FBgn0008635	Biological process	protein targeting	GO:0006605
Contig132	633	AAH30837.1	Copb1	MGI:1917599	Biological Process	protein targeting	GO:0006605
Contig132	633	AAH30837.1	Copb1	MGI:1917599	Biological Process	transport	GO:0006810
Contig132	633	NP_523400.1	betaCop	FBgn0008635	Biological process	intracellular protein transport	GO:0006886
Contig132	633	NP_523400.1	betaCop	FBgn0008635	Biological process	exocytosis	GO:0006887
Contig132	633	NP_523400.1	betaCop	FBgn0008635	Biological process	retrograde vesicle-mediated transport, Golgi to ER	GO:0006890
Contig132	633	AAH30837.1	Copb1	MGI:1917599	Biological Process	protein transport	GO:0015031
Contig132	633	AAH30837.1	Copb1	MGI:1917599	Cellular Component	membrane	GO:0016020
Contig132	633	NP_523400.1	betaCop	FBgn0008635	Cellular Component	COPI vesicle coat	GO:0030126
Contig132	633	AAH30837.1	Copb1	MGI:1917599	Cellular Component	COPI vesicle coat	GO:0030126
Contig136	272	NP_608668.2	CG16995	FBgn0031412	Cellular Component	extracellular region	GO:0005576
Contig136	272	NP_731097.1	CG31482	FBgn0051482	Cellular Component	extracellular region	GO:0005576
Contig136	272	NP_608668.2	CG16995	FBgn0031412	Biological process	defense response	GO:0006952
Contig141	572	AAR96131.1	RpL3	FBgn0020910	Molecular function	nucleic acid binding	GO:0003676
Contig141	572	AAR96131.1	RpL3	FBgn0020910	Molecular function	structural constituent of ribosome	GO:0003735
Contig141	572	AAR96131.1	RpL3	FBgn0020910	Cellular Component	cytosolic ribosome (sensu Eukaryota)	GO:0005830
Contig141	572	AAR96131.1	RpL3	FBgn0020910	Cellular Component	cytosolic large ribosomal subunit (sensu Eukaryota)	GO:0005842
Contig141	572	AAR96131.1	RpL3	FBgn0020910	Biological process	protein biosynthesis	GO:0006412
Contig143	526	AAL39841.1	Lmpt	FBgn0036672	Molecular function	transcription factor activity	GO:0003700
Contig143	526	AAL39841.1	Lmpt	FBgn0036672	Cellular Component	nucleus	GO:0005634
Contig143	526	AAL39841.1	Lmpt	FBgn0036672	Biological process	mesoderm development	GO:0007498
Contig143	526	AAL39841.1	Lmpt	FBgn0036672	Biological process	heart development	GO:0007507
Contig143	526	AAL39841.1	Lmpt	FBgn0036672	Biological process	muscle development	GO:0007517
Contig143	526	AAL39841.1	Lmpt	FBgn0036672	Molecular function	zinc ion binding	GO:0008270
Contig143	526	CAJ30230.1	tag-15	WBGene00006407	Molecular function	zinc ion binding	GO:0008270
Contig144	322	AAH61131.1	Csrp3	MGI:1330824	Biological Process	cardiac inotropy	GO:0002026
Contig144	322	AAH61131.1	Csrp3	MGI:1330824	Molecular Function	protein binding	GO:0005515
Contig144	322	AAH61131.1	Csrp3	MGI:1330824	Cellular Component	nucleus	GO:0005634
Contig144	322	AAH61131.1	Csrp3	MGI:1330824	Biological Process	calcium ion homeostasis	GO:0006874
Contig144	322	AAH61131.1	Csrp3	MGI:1330824	Biological Process	multicellular organismal development	GO:0007275
Contig144	322	AAH61131.1	Csrp3	MGI:1330824	Biological Process	striated muscle development	GO:0007519
Contig144	322	AAH61131.1	Csrp3	MGI:1330824	Molecular Function	zinc ion binding	GO:0008270
Contig144	322	AAH61131.1	Csrp3	MGI:1330824	Cellular Component	Z disc	GO:0030018
Contig144	322	AAH61131.1	Csrp3	MGI:1330824	Biological Process	cell differentiation	GO:0030154
Contig144	322	AAH61131.1	Csrp3	MGI:1330824	Molecular Function	metal ion binding	GO:0046872
Contig144	322	AAH61131.1	Csrp3	MGI:1330824	Biological Process	cardiac muscle development	GO:0048738
Contig158	472	AAH61504.1	Mpdz	MGI:1343489	Molecular function	protein binding	GO:0005515
Contig158	472	AAH61504.1	Mpdz	MGI:1343489	Cellular Component	tight junction	GO:0005923
Contig158	472	AAH61504.1	Mpdz	MGI:1343489	Biological process	cell adhesion	GO:0007155
Contig158	472	AAH61504.1	Mpdz	MGI:1343489	Cellular Component	membrane	GO:0016020
Contig158	472	AAH61504.1	Mpdz	MGI:1343489	Cellular Component	synaptosome	GO:0019717
Contig158	472	AAH61504.1	Mpdz	MGI:1343489	Cellular Component	synapse	GO:0045202
Contig162	363	AAH46956.1	M6pr	MGI:96904	Cellular Component	lytic vacuole	GO:0000323
Contig162	363	AAH46956.1	M6pr	MGI:96904	Molecular function	receptor activity	GO:0004872
Contig162	363	AAH46956.1	M6pr	MGI:96904	Molecular function	transporter activity	GO:0005215
Contig162	363	AAH46956.1	M6pr	MGI:96904	Molecular function	mannose binding	GO:0005537
Contig162	363	AAH46956.1	M6pr	MGI:96904	Cellular Component	lysosome	GO:0005764
Contig162	363	AAH46956.1	M6pr	MGI:96904	Cellular Component	endosome	GO:0005768
Contig162	363	AAH46956.1	M6pr	MGI:96904	Cellular Component	late endosome	GO:0005770
Contig162	363	AAH46956.1	M6pr	MGI:96904	Biological process	transport	GO:0006810
Contig162	363	AAH46956.1	M6pr	MGI:96904	Biological process	intracellular protein transport	GO:0006886
Contig162	363	AAH46956.1	M6pr	MGI:96904	Molecular function	mannose transporter activity	GO:0015578
Contig162	363	AAH46956.1	M6pr	MGI:96904	Biological process	mannose transport	GO:0015761
Contig162	363	AAH46956.1	M6pr	MGI:96904	Cellular Component	membrane	GO:0016020
Contig162	363	AAH46956.1	M6pr	MGI:96904	Cellular Component	integral to membrane	GO:0016021
Contig163	433	BAA08076.1	met10	SGD:S000001926	Biological process	sulfate assimilation	GO:0000103
Contig163	433	BAA08076.1	met10	SGD:S000001926	Molecular function	sulfite reductase (NADPH) activity	GO:0004783
Contig163	433	BAA08076.1	met10	SGD:S000001926	Cellular Component	cytoplasm	GO:0005737
Contig163	433	BAA08076.1	met10	SGD:S000001926	Cellular Component	sulfite reductase complex (NADPH)	GO:0009337
Contig164	409	AAI06122.1	Rpl6	MGI:108057	Molecular function	structural constituent of ribosome	GO:0003735
Contig164	409	AAI06122.1	Rpl6	MGI:108057	Cellular Component	intracellular	GO:0005622
Contig164	409	AAI06122.1	Rpl6	MGI:108057	Cellular Component	cytosolic ribosome (sensu Eukaryota)	GO:0005830
Contig164	409	AAI06122.1	Rpl6	MGI:108057	Cellular Component	ribosome	GO:0005840
Contig164	409	AAI06122.1	Rpl6	MGI:108057	Biological process	translation	GO:0006412
Contig164	409	AAI06122.1	Rpl6	MGI:108057	Cellular Component	ribonucleoprotein complex	GO:0030529
Contig164	409	AAI06122.1	Rpl6	MGI:108057	Biological process	ribosome biogenesis and assembly	GO:0042254
Contig168	556	AAH05671.1	Dctn5	MGI:1891689	Cellular Component	cytoskeleton	GO:0005856
Contig168	556	AAH05671.1	Dctn5	MGI:1891689	Cellular Component	dynactin complex	GO:0005869
Contig168	556	AAH05671.1	Dctn5	MGI:1891689	Molecular function	acyltransferase activity	GO:0008415
Contig174	467	NP_034022.1	Chi3l3	MGI:1330860	Molecular Function	sugar binding	GO:0005529
Contig174	467	NP_034022.1	Chi3l3	MGI:1330860	Molecular Function	chitin binding	GO:0008061
Contig174	467	NP_034022.1	Chi3l3	MGI:1330860	Molecular Function	cation binding	GO:0043169
Contig174	467	NP_034022.1	Chi3l3	MGI:1330860	Molecular Function	catalytic activity	GO:0003824
Contig174	467	NP_034022.1	Chi3l3	MGI:1330860	Molecular Function	hydrolase activity, hydrolyzing O-glycosyl compounds	GO:0004553
Contig174	467	NP_034022.1	Chi3l3	MGI:1330860	Molecular Function	beta-N-acetylhexosaminidase activity	GO:0004563
Contig174	467	NP_034022.1	Chi3l3	MGI:1330860	Biological Process	carbohydrate metabolic process	GO:0005975
Contig174	467	NP_034022.1	Chi3l3	MGI:1330860	Biological Process	chitin catabolic process	GO:0006032
Contig174	467	NP_034022.1	Chi3l3	MGI:1330860	Biological Process	inflammatory response	GO:0006954
Contig174	467	NP_034022.1	Chi3l3	MGI:1330860	Cellular Component	cytoplasmic membrane-bound vesicle	GO:0016023
Contig178	867	AAH02125.1	Ctss	MGI:107341	Molecular function	cysteine-type endopeptidase activity	GO:0004197
Contig178	867	AAH46320.1	Ctsk	MGI:107823	Molecular function	cysteine-type endopeptidase activity	GO:0004197
Contig178	867	AAH46320.1	Ctsk	MGI:107823	Molecular function	cathepsin K activity	GO:0004216
Contig178	867	AAH02125.1	Ctss	MGI:107341	Molecular function	cathepsin S activity	GO:0004218
Contig178	867	AAH02125.1	Ctss	MGI:107341	Cellular Component	extracellular space	GO:0005615
Contig178	867	AAH46320.1	Ctsk	MGI:107823	Cellular Component	extracellular space	GO:0005615
Contig178	867	AAH02125.1	Ctss	MGI:107341	Cellular Component	lysosome	GO:0005764
Contig178	867	AAH46320.1	Ctsk	MGI:107823	Cellular Component	lysosome	GO:0005764
Contig178	867	AAH02125.1	Ctss	MGI:107341	Biological process	proteolysis	GO:0006508
Contig178	867	AAH46320.1	Ctsk	MGI:107823	Biological process	proteolysis	GO:0006508
Contig178	867	AAH02125.1	Ctss	MGI:107341	Molecular function	peptidase activity	GO:0008233
Contig178	867	AAH46320.1	Ctsk	MGI:107823	Molecular function	peptidase activity	GO:0008233
Contig178	867	AAH02125.1	Ctss	MGI:107341	Molecular function	cysteine-type peptidase activity	GO:0008234
Contig178	867	AAH46320.1	Ctsk	MGI:107823	Molecular function	cysteine-type peptidase activity	GO:0008234
Contig178	867	AAH02125.1	Ctss	MGI:107341	Cellular Component	membrane	GO:0016020
Contig178	867	AAH02125.1	Ctss	MGI:107341	Molecular function	hydrolase activity	GO:0016787
Contig178	867	AAH46320.1	Ctsk	MGI:107823	Molecular function	hydrolase activity	GO:0016787
Contig18	754	NP_031647.1	Cbr2	MGI:107200	Molecular function	carbonyl reductase (NADPH) activity	GO:0004090
Contig18	754	NP_031647.1	Cbr2	MGI:107200	Molecular function	protein binding	GO:0005515
Contig18	754	AAH12247.1	Dcxr	MGI:1915130	Molecular function	protein binding	GO:0005515
Contig18	754	NP_031647.1	Cbr2	MGI:107200	Cellular Component	mitochondrion	GO:0005739
Contig18	754	AAH12247.1	Dcxr	MGI:1915130	Cellular Component	microvillus	GO:0005902
Contig18	754	AAH12247.1	Dcxr	MGI:1915130	Cellular Component	brush border	GO:0005903
Contig18	754	AAH12247.1	Dcxr	MGI:1915130	Biological process	carbohydrate metabolic process	GO:0005975
Contig18	754	AAH12247.1	Dcxr	MGI:1915130	Biological process	xylulose metabolic process	GO:0005997
Contig18	754	AAH12247.1	Dcxr	MGI:1915130	Biological process	glucose metabolic process	GO:0006006
Contig18	754	NP_031647.1	Cbr2	MGI:107200	Biological process	NADH oxidation	GO:0006116
Contig18	754	AAH12247.1	Dcxr	MGI:1915130	Biological process	NADP metabolic process	GO:0006739
Contig18	754	NP_031647.1	Cbr2	MGI:107200	Biological process	metabolic process	GO:0008152
Contig18	754	AAH12247.1	Dcxr	MGI:1915130	Biological process	metabolic process	GO:0008152
Contig18	754	AAH12247.1	Dcxr	MGI:1915130	Cellular Component	membrane	GO:0016020
Contig18	754	NP_031647.1	Cbr2	MGI:107200	Molecular function	oxidoreductase activity	GO:0016491
Contig18	754	AAH12247.1	Dcxr	MGI:1915130	Molecular function	oxidoreductase activity	GO:0016491
Contig18	754	AAH12247.1	Dcxr	MGI:1915130	Molecular function	oxidoreductase activity, acting on CH-OH group of donors	GO:0016614
Contig18	754	AAH12247.1	Dcxr	MGI:1915130	Biological process	D-xylose metabolic process	GO:0042732
Contig18	754	AAH12247.1	Dcxr	MGI:1915130	Molecular function	L-xylulose reductase activity	GO:0050038
Contig181	606	NP_035782.3	Ttn	MGI:98864	Biological process	de novo protein folding	GO:0006458
Contig181	606	NP_035782.3	Ttn	MGI:98864	Cellular Component	prefoldin complex	GO:0016272
Contig181	606	NP_035782.3	Ttn	MGI:98864	Molecular function	chaperone binding	GO:0051087
Contig184	629	CAA95804.1	pfd-6	WBGene00009004	Biological process	larval development (sensu Nematoda)	GO:0002119
Contig184	629	CAA95804.1	pfd-6	WBGene00009004	Biological process	protein folding	GO:0006457
Contig184	629	NP_649159.1	CG7770	FBgn0036918	Biological process	de novo protein folding	GO:0006458
Contig184	629	CAA95804.1	pfd-6	WBGene00009004	Biological process	gametogenesis	GO:0007276
Contig184	629	CAA95804.1	pfd-6	WBGene00009004	Biological process	locomotory behavior	GO:0007626
Contig184	629	CAA95804.1	pfd-6	WBGene00009004	Biological process	embryonic development (sensu Metazoa)	GO:0009792
Contig184	629	NP_649159.1	CG7770	FBgn0036918	Cellular Component	prefoldin complex	GO:0016272
Contig184	629	CAA95804.1	pfd-6	WBGene00009004	Biological process	establishment of mitotic spindle localization	GO:0018986
Contig184	629	CAA95804.1	pfd-6	WBGene00009004	Biological process	growth	GO:0040007
Contig184	629	CAA95804.1	pfd-6	WBGene00009004	Biological process	positive regulation of growth rate	GO:0040010
Contig184	629	CAA95804.1	pfd-6	WBGene00009004	Biological process	embryonic cleavage	GO:0040016
Contig184	629	CAA95804.1	pfd-6	WBGene00009004	Biological process	post-embryonic body morphogenesis	GO:0040032
Contig184	629	CAA95804.1	pfd-6	WBGene00009004	Biological process	hermaphrodite genitalia development	GO:0040035
Contig184	629	CAA95804.1	pfd-6	WBGene00009004	Molecular function	unfolded protein binding	GO:0051082
Contig184	629	NP_649159.1	CG7770	FBgn0036918	Molecular function	chaperone binding	GO:0051087
Contig195	295	AAH50197.1	Usp14	MGI:1928898	Molecular function	ubiquitin thiolesterase activity	GO:0004221
Contig195	295	AAH50197.1	Usp14	MGI:1928898	Cellular Component	soluble fraction	GO:0005625
Contig195	295	AAH50197.1	Usp14	MGI:1928898	Biological process	protein modification	GO:0006464
Contig195	295	AAH50197.1	Usp14	MGI:1928898	Biological process	ubiquitin-dependent protein catabolic process	GO:0006511
Contig195	295	AAH50197.1	Usp14	MGI:1928898	Biological process	ubiquitin cycle	GO:0006512
Contig195	295	AAH50197.1	Usp14	MGI:1928898	Biological process	protein modification	GO:0007268
Contig195	295	AAH50197.1	Usp14	MGI:1928898	Molecular function	peptidase activity	GO:0008233
Contig195	295	AAH50197.1	Usp14	MGI:1928898	Molecular function	hydrolase activity	GO:0016787
Contig195	295	AAH50197.1	Usp14	MGI:1928898	Cellular Component	synaptosome	GO:0019717
Contig195	295	AAH50197.1	Usp14	MGI:1928898	Molecular function	cysteine-type peptidase activity	GO:0008234
Contig199	704	AAH31780.1	Lin7b	MGI:1330858	Molecular function	protein binding	GO:0005515
Contig199	704	AAH31780.1	Lin7b	MGI:1330858	Cellular Component	plasma membrane	GO:0005886
Contig199	704	AAH31780.1	Lin7b	MGI:1330858	Cellular Component	tight junction	GO:0005923
Contig199	704	AAH31780.1	Lin7b	MGI:1330858	Biological process	transport	GO:0006810
Contig199	704	AAH31780.1	Lin7b	MGI:1330858	Biological process	exocytosis	GO:0006887
Contig199	704	AAR30181.1	veli	FBgn0039269	Biological process	cell adhesion	GO:0007155
Contig199	704	AAR30181.1	veli	FBgn0039269	Biological process	establishment and/or maintenance of cell polarity	GO:0007163
Contig199	704	AAH31780.1	Lin7b	MGI:1330858	Biological process	intracellular signaling cascade	GO:0007242
Contig199	704	AAH31780.1	Lin7b	MGI:1330858	Biological process	neurotransmitter secretion	GO:0007269
Contig199	704	AAH31780.1	Lin7b	MGI:1330858	Biological process	protein transport	GO:0015031
Contig199	704	AAH31780.1	Lin7b	MGI:1330858	Cellular Component	membrane	GO:0016020
Contig199	704	AAR30181.1	veli	FBgn0039269	Biological process	transmission of nerve impulse	GO:0019226
Contig199	704	AAH31780.1	Lin7b	MGI:1330858	Cellular Component	synaptosome	GO:0019717
Contig199	704	AAR30181.1	veli	FBgn0039269	Cellular Component	subapical complex	GO:0035003
Contig199	704	AAH31780.1	Lin7b	MGI:1330858	Cellular Component	synapse	GO:0045202
Contig199	704	AAR30181.1	veli	FBgn0039269	Cellular Component	postsynaptic membrane	GO:0045211
Contig199	704	AAR30181.1	veli	FBgn0039269	Molecular function	protein binding	GO:0005515
Contig201	447	NP_524211.1	RpLP0	FBgn0000100	Molecular function	mRNA binding	GO:0003729
Contig201	447	NP_524211.1	RpLP0	FBgn0000100	Molecular function	structural constituent of ribosome	GO:0003735
Contig201	447	AAH11291.1	Arbp	MGI:88066	Molecular function	structural constituent of ribosome	GO:0003735
Contig201	447	NP_524211.1	RpLP0	FBgn0000100	Molecular function	DNA-(apurinic or apyrimidinic site) lyase activity	GO:0003906
Contig201	447	AAH11291.1	Arbp	MGI:88066	Cellular Component	intracellular	GO:0005622
Contig201	447	NP_524211.1	RpLP0	FBgn0000100	Cellular Component	nucleus	GO:0005634
Contig201	447	NP_524211.1	RpLP0	FBgn0000100	Cellular Component	cytoplasm	GO:0005737
Contig201	447	NP_524211.1	RpLP0	FBgn0000100	Cellular Component	cytosolic ribosome (sensu Eukaryota)	GO:0005830
Contig201	447	NP_524211.1	RpLP0	FBgn0000100	Cellular Component	ribosome	GO:0005840
Contig201	447	AAH11291.1	Arbp	MGI:88066	Cellular Component	ribosome	GO:0005840
Contig201	447	NP_524211.1	RpLP0	FBgn0000100	Cellular Component	cytosolic large ribosomal subunit (sensu Eukaryota)	GO:0005842
Contig201	447	NP_524211.1	RpLP0	FBgn0000100	Biological process	DNA repair	GO:0006281
Contig201	447	NP_524211.1	RpLP0	FBgn0000100	Biological process	protein biosynthesis	GO:0006412
Contig201	447	NP_524211.1	RpLP0	FBgn0000100	Biological process	translational elongation	GO:0006414
Contig201	447	AAH11291.1	Arbp	MGI:88066	Biological process	translational elongation	GO:0006414
Contig201	447	AAH11291.1	Arbp	MGI:88066	Cellular Component	ribonucleoprotein complex	GO:0030529
Contig201	447	NP_524211.1	RpLP0	FBgn0000100	Biological process	ribosome biogenesis and assembly	GO:0042254
Contig201	447	AAH11291.1	Arbp	MGI:88066	Biological process	ribosome biogenesis and assembly	GO:0042254
Contig206	612	AAH58360.1	Mat2a	MGI:2443731	Molecular function	nucleotide binding	GO:0000166
Contig206	612	AAH58360.1	Mat2a	MGI:2443731	Molecular function	magnesium ion binding	GO:0000287
Contig206	612	AAH58360.1	Mat2a	MGI:2443731	Molecular function	methionine adenosyltransferase activity	GO:0004478
Contig206	612	AAH58360.1	Mat2a	MGI:2443731	Molecular function	ATP binding	GO:0005524
Contig206	612	AAH58360.1	Mat2a	MGI:2443731	Biological process	S-adenosylmethionine biosynthetic process	GO:0006556
Contig206	612	AAH58360.1	Mat2a	MGI:2443731	Biological process	one-carbon compound metabolic process	GO:0006730
Contig206	612	AAH58360.1	Mat2a	MGI:2443731	Molecular function	transferase activity	GO:0016740
Contig206	612	AAH58360.1	Mat2a	MGI:2443731	Molecular function	potassium ion binding	GO:0030955
Contig206	612	AAH58360.1	Mat2a	MGI:2443731	Molecular function	metal ion binding	GO:0046872
Contig21	812	AAB69884.1	dhs-16	WBGene00000979	Molecular function	3-hydroxybutyrate dehydrogenase activity	GO:0003858
Contig21	812	AAB69884.1	dhs-16	WBGene00000979	Molecular function	estradiol 17-beta-dehydrogenase activity	GO:0004303
Contig21	812	AAB69884.1	dhs-16	WBGene00000979	Molecular function	3-oxoacyl-[acyl-carrier-protein] reductase activity	GO:0004316
Contig21	812	AAB69884.1	dhs-16	WBGene00000979	Cellular Component	cytoplasm	GO:0005737
Contig21	812	AAB69884.1	dhs-16	WBGene00000979	Biological process	fatty acid biosynthetic process	GO:0006633
Contig21	812	AAB69884.1	dhs-16	WBGene00000979	Biological process	estrogen biosynthetic process	GO:0006703
Contig21	812	NP_081577.1	Sdro	MGI:1917311	Biological process	metabolic process	GO:0008152
Contig21	812	AAB69884.1	dhs-16	WBGene00000979	Biological process	metabolic process	GO:0008152
Contig21	812	AAB69884.1	dhs-16	WBGene00000979	Molecular function	2-deoxy-D-gluconate 3-dehydrogenase activity	GO:0008678
Contig21	812	NP_081577.1	Sdro	MGI:1917311	Molecular function	oxidoreductase activity	GO:0016491
Contig21	812	AAB69884.1	dhs-16	WBGene00000979	Molecular function	oxidoreductase activity	GO:0016491
Contig21	812	AAB69884.1	dhs-16	WBGene00000979	Molecular function	NAD binding	GO:0051287
Contig213	539	AAH26816.1	Sel1l	MGI:1329016	Molecular function	binding	GO:0005488
Contig213	539	AAH26816.1	Sel1l	MGI:1329016	Cellular Component	extracellular space	GO:0005615
Contig213	539	AAH26816.1	Sel1l	MGI:1329016	Biological process	Notch signaling pathway	GO:0007219
Contig213	539	AAH26816.1	Sel1l	MGI:1329016	Cellular Component	membrane	GO:0016020
Contig213	539	AAH26816.1	Sel1l	MGI:1329016	Cellular Component	integral to membrane	GO:0016021
Contig214	827	AAH19828.1	Fgg	MGI:95526	Molecular function	calcium ion binding	GO:0005509
Contig214	827	NP_032039.2	Fgl2	MGI:103266	Molecular function	receptor binding	GO:0005102
Contig214	827	AAH19828.1	Fgg	MGI:95526	Molecular function	receptor binding	GO:0005102
Contig214	827	AAH19828.1	Fgg	MGI:95526	Cellular Component	fibrinogen complex	GO:0005577
Contig214	827	NP_032039.2	Fgl2	MGI:103266	Cellular Component	extracellular space	GO:0005615
Contig214	827	AAH19828.1	Fgg	MGI:95526	Cellular Component	extracellular space	GO:0005615
Contig214	827	NP_032039.2	Fgl2	MGI:103266	Biological process	signal transduction	GO:0007165
Contig214	827	AAH19828.1	Fgg	MGI:95526	Biological process	signal transduction	GO:0007165
Contig214	827	AAH19828.1	Fgg	MGI:95526	Biological process	blood coagulation	GO:0007596
Contig214	827	NP_032039.2	Fgl2	MGI:103266	Biological process	cytolysis	GO:0019835
Contig214	827	AAH19828.1	Fgg	MGI:95526	Biological process	platelet activation	GO:0030168
Contig214	827	AAH19828.1	Fgg	MGI:95526	Molecular function	protein binding, bridging	GO:0030674
Contig214	827	AAH19828.1	Fgg	MGI:95526	Biological process	protein polymerization	GO:0051258
Contig215	363	AAH05457.1	Calml3	MGI:1917655	Molecular function	calcium ion binding	GO:0005509
Contig222	413	AAK00509.1	Cts2	MGI:1860275	Molecular function	cysteine-type endopeptidase activity	GO:0004197
Contig222	413	AAH68241.1	Cts8	MGI:1860275	Molecular function	cysteine-type endopeptidase activity	GO:0004197
Contig222	413	AAK00509.1	Cts2	MGI:1860275	Molecular function	cathepsin L activity	GO:0004217
Contig222	413	AAH68241.1	Cts8	MGI:1860275	Molecular function	cathepsin L activity	GO:0004217
Contig222	413	AAK00509.1	Cts2	MGI:1860275	Cellular Component	extracellular space	GO:0005615
Contig222	413	AAH68241.1	Cts8	MGI:1860275	Cellular Component	extracellular space	GO:0005615
Contig222	413	AAK00509.1	Cts2	MGI:1860275	Biological process	proteolysis	GO:0006508
Contig222	413	AAH68241.1	Cts8	MGI:1860275	Biological process	proteolysis	GO:0006508
Contig222	413	NP_611420.1	cer	FBgn0034443	Biological process	long-term memory	GO:0007616
Contig222	413	AAK00509.1	Cts2	MGI:1860275	Molecular function	cysteine-type peptidase activity	GO:0008234
Contig222	413	AAH68241.1	Cts8	MGI:1860275	Molecular function	cysteine-type peptidase activity	GO:0008234
Contig228	649	CAC32040.1	EDF-1	MGI:1891227	Molecular function	DNA binding	GO:0003677
Contig228	649	CAC32040.1	EDF-1	MGI:1891227	Molecular function	calmodulin binding	GO:0005516
Contig228	649	CAC32040.1	EDF-1	MGI:1891227	Cellular Component	nucleus	GO:0005634
Contig228	649	CAC32040.1	EDF-1	MGI:1891227	Biological process	transcription	GO:0006350
Contig228	649	CAC32040.1	EDF-1	MGI:1891227	Biological process	regulation of transcription, DNA-dependent	GO:0006355
Contig228	649	CAC32040.1	EDF-1	MGI:1891227	Biological process	multicellular organismal development	GO:0007275
Contig228	649	CAC32040.1	EDF-1	MGI:1891227	Biological process	cell differentiation	GO:0030154
Contig228	649	CAC32040.1	EDF-1	MGI:1891227	Molecular function	sequence-specific DNA binding	GO:0043565
Contig231	245	NP_730672.1	CG32446	FBgn0052446	Molecular function	transporter activity	GO:0005215
Contig231	245	CAI35353.1	Atox1	MGI:1333855	Molecular function	copper ion transporter activity	GO:0005375
Contig231	245	CAI35353.1	Atox1	MGI:1333855	Molecular function	copper ion binding	GO:0005507
Contig231	245	AAL00882.1	cuc-1	WBGene00000835	Molecular function	copper ion binding	GO:0005507
Contig231	245	AAL00882.1	cuc-1	WBGene00000835	Cellular Component	cytosol	GO:0005829
Contig231	245	CAI35353.1	Atox1	MGI:1333855	Biological process	protein folding	GO:0006457
Contig231	245	NP_730672.1	CG32446	FBgn0052446	Biological process	oxygen and reactive oxygen species metabolism	GO:0006800
Contig231	245	NP_730672.1	CG32446	FBgn0052446	Biological process	transport	GO:0006810
Contig231	245	CAI35353.1	Atox1	MGI:1333855	Biological process	transport	GO:0006810
Contig231	245	NP_730672.1	CG32446	FBgn0052446	Biological process	ion transport	GO:0006811
Contig231	245	CAI35353.1	Atox1	MGI:1333855	Biological process	ion transport	GO:0006811
Contig231	245	NP_730672.1	CG32446	FBgn0052446	Biological process	cation transport	GO:0006812
Contig231	245	CAI35353.1	Atox1	MGI:1333855	Biological process	copper ion transport	GO:0006825
Contig231	245	AAL00882.1	cuc-1	WBGene00000835	Biological process	copper ion transport	GO:0006825
Contig231	245	CAI35353.1	Atox1	MGI:1333855	Biological process	copper ion homeostasis	GO:0006878
Contig231	245	NP_730672.1	CG32446	FBgn0052446	Biological process	defense response	GO:0006952
Contig231	245	NP_730672.1	CG32446	FBgn0052446	Molecular function	cation transporter activity	GO:0008324
Contig231	245	AAL00882.1	cuc-1	WBGene00000835	Biological process	copper ion import	GO:0015677
Contig231	245	AAL00882.1	cuc-1	WBGene00000835	Molecular function	metallochaperone activity	GO:0016530
Contig231	245	AAL00882.1	cuc-1	WBGene00000835	Molecular function	copper chaperone activity	GO:0016531
Contig231	245	NP_730672.1	CG32446	FBgn0052446	Biological process	metal ion transport	GO:0030001
Contig231	245	CAI35353.1	Atox1	MGI:1333855	Biological process	metal ion transport	GO:0030001
Contig231	245	AAL00882.1	cuc-1	WBGene00000835	Biological process	metal ion transport	GO:0030001
Contig231	245	NP_730672.1	CG32446	FBgn0052446	Molecular function	metal ion binding	GO:0046872
Contig231	245	CAI35353.1	Atox1	MGI:1333855	Molecular function	metal ion binding	GO:0046872
Contig231	245	AAL00882.1	cuc-1	WBGene00000835	Molecular function	metal ion binding	GO:0046872
Contig233	628	AAV36956.1	Cp1	FBgn0013770	Molecular function	nucleic acid binding	GO:0003676
Contig233	628	AAV36956.1	Cp1	FBgn0013770	Molecular function	cathepsin L activity	GO:0004217
Contig233	628	AAV36956.1	Cp1	FBgn0013770	Cellular Component	lysosome	GO:0005764
Contig233	628	AAV36956.1	Cp1	FBgn0013770	Biological process	regulation of transcription, DNA-dependent	GO:0006355
Contig233	628	AAV36956.1	Cp1	FBgn0013770	Biological process	proteolysis	GO:0006508
Contig233	628	AAV36956.1	Cp1	FBgn0013770	Biological process	protein catabolism	GO:0030163
Contig233	628	AAV36956.1	Cp1	FBgn0013770	Biological process	salivary gland cell autophagic cell death	GO:0035071
Contig233	628	AAV36956.1	Cp1	FBgn0013770	Biological process	autophagic cell death	GO:0048102
Contig236	549	CAJ18445.1	Lap3	MGI:1914238	Molecular function	magnesium ion binding	GO:0000287
Contig236	549	AAL89955.1	CG18369	FBgn0033860	Molecular function	aminopeptidase activity	GO:0004177
Contig236	549	CAJ18445.1	Lap3	MGI:1914238	Molecular function	aminopeptidase activity	GO:0004177
Contig236	549	CAJ18445.1	Lap3	MGI:1914238	Molecular function	leucyl aminopeptidase activity	GO:0004178
Contig236	549	AAL89955.1	CG18369	FBgn0033860	Cellular Component	intracellular	GO:0005622
Contig236	549	CAJ18445.1	Lap3	MGI:1914238	Cellular Component	intracellular	GO:0005622
Contig236	549	CAJ18445.1	Lap3	MGI:1914238	Cellular Component	cytoplasm	GO:0005737
Contig236	549	CAJ18445.1	Lap3	MGI:1914238	Cellular Component	mitochondrion	GO:0005739
Contig236	549	AAL89955.1	CG18369	FBgn0033860	Biological process	proteolysis	GO:0006508
Contig236	549	CAJ18445.1	Lap3	MGI:1914238	Biological process	proteolysis	GO:0006508
Contig236	549	AAL89955.1	CG18369	FBgn0033860	Biological process	mesoderm development	GO:0007498
Contig236	549	CAJ18445.1	Lap3	MGI:1914238	Molecular function	peptidase activity	GO:0008233
Contig236	549	AAL89955.1	CG18369	FBgn0033860	Molecular function	metallopeptidase activity	GO:0008237
Contig236	549	CAJ18445.1	Lap3	MGI:1914238	Molecular function	zinc ion binding	GO:0008270
Contig236	549	CAJ18445.1	Lap3	MGI:1914238	Molecular function	hydrolase activity	GO:0016787
Contig236	549	CAJ18445.1	Lap3	MGI:1914238	Molecular function	prolyl aminopeptidase activity	GO:0016804
Contig236	549	CAJ18445.1	Lap3	MGI:1914238	Biological process	protein metabolic process	GO:0019538
Contig236	549	CAJ18445.1	Lap3	MGI:1914238	Molecular function	metal ion binding	GO:0046872
Contig245	372	NP_524480.2	crb	FBgn0000368	Biological process	morphogenesis of a polarized epithelium	GO:0001738
Contig245	372	NP_524480.2	crb	FBgn0000368	Biological process	morphogenesis of an epithelium	GO:0002009
Contig245	372	NP_524480.2	crb	FBgn0000368	Molecular function	receptor activity	GO:0004872
Contig245	372	NP_524480.2	crb	FBgn0000368	Molecular function	receptor binding	GO:0005102
Contig245	372	NP_524480.2	crb	FBgn0000368	Molecular function	structural molecule activity	GO:0005198
Contig245	372	NP_524480.2	crb	FBgn0000368	Molecular function	calcium ion binding	GO:0005509
Contig245	372	NP_524480.2	crb	FBgn0000368	Molecular function	protein binding	GO:0005515
Contig245	372	NP_524480.2	crb	FBgn0000368	Cellular Component	plasma membrane	GO:0005886
Contig245	372	NP_524480.2	crb	FBgn0000368	Cellular Component	cell-cell adherens junction	GO:0005913
Contig245	372	NP_524480.2	crb	FBgn0000368	Cellular Component	septate junction	GO:0005918
Contig245	372	NP_524480.2	crb	FBgn0000368	Biological process	intercellular junction assembly	GO:0007043
Contig245	372	NP_524480.2	crb	FBgn0000368	Biological process	establishment and/or maintenance of cell polarity	GO:0007163
Contig245	372	NP_524480.2	crb	FBgn0000368	Biological process	cell surface receptor linked signal transduction	GO:0007166
Contig245	372	NP_524480.2	crb	FBgn0000368	Biological process	ectoderm development	GO:0007398
Contig245	372	NP_524480.2	crb	FBgn0000368	Biological process	nervous system development	GO:0007399
Contig245	372	NP_524480.2	crb	FBgn0000368	Biological process	salivary gland development	GO:0007431
Contig245	372	NP_524480.2	crb	FBgn0000368	Biological process	protein localization	GO:0008104
Contig245	372	NP_524480.2	crb	FBgn0000368	Biological process	cell proliferation	GO:0008283
Contig245	372	NP_524480.2	crb	FBgn0000368	Biological process	oogenesis (sensu Insecta)	GO:0009993
Contig245	372	NP_524480.2	crb	FBgn0000368	Cellular Component	integral to membrane	GO:0016021
Contig245	372	NP_524480.2	crb	FBgn0000368	Biological process	membrane organization and biogenesis	GO:0016044
Contig245	372	NP_524480.2	crb	FBgn0000368	Cellular Component	apical plasma membrane	GO:0016324
Contig245	372	NP_524480.2	crb	FBgn0000368	Cellular Component	apicolateral plasma membrane	GO:0016327
Contig245	372	NP_524480.2	crb	FBgn0000368	Biological process	establishment and/or maintenance of polarity of embryonic epithelium	GO:0016332
Contig245	372	NP_524480.2	crb	FBgn0000368	Biological process	cell-cell adhesion	GO:0016337
Contig245	372	NP_524480.2	crb	FBgn0000368	Molecular function	spectrin binding	GO:0030507
Contig245	372	NP_524480.2	crb	FBgn0000368	Cellular Component	subapical complex	GO:0035003
Contig245	372	NP_524480.2	crb	FBgn0000368	Biological process	eye photoreceptor development (sensu Endopterygota)	GO:0042051
Contig245	372	NP_524480.2	crb	FBgn0000368	Biological process	rhabdomere development	GO:0042052
Contig245	372	NP_524480.2	crb	FBgn0000368	Biological process	zonula adherens assembly	GO:0045186
Contig245	372	NP_524480.2	crb	FBgn0000368	Biological process	establishment and/or maintenance of epithelial cell polarity	GO:0045197
Contig245	372	NP_524480.2	crb	FBgn0000368	Biological process	establishment of epithelial cell polarity	GO:0045198
Contig245	372	NP_524480.2	crb	FBgn0000368	Biological process	zonula adherens maintenance	GO:0045218
Contig245	372	NP_524480.2	crb	FBgn0000368	Biological process	photoreceptor maintenance	GO:0045494
Contig245	372	NP_524480.2	crb	FBgn0000368	Biological process	dorsal closure, amnioserosa morphology change	GO:0046664
Contig246	734	AAI00597.1	Tufm	MGI:1923686	Molecular function	nucleotide binding	GO:0000166
Contig246	734	AAO41413.1	EfTuM	FBgn0024556	Molecular function	translation elongation factor activity	GO:0003746
Contig246	734	AAI00597.1	Tufm	MGI:1923686	Molecular function	translation elongation factor activity	GO:0003746
Contig246	734	AAO41413.1	EfTuM	FBgn0024556	Molecular function	translation release factor activity	GO:0003747
Contig246	734	AAI00597.1	Tufm	MGI:1923686	Molecular function	GTPase activity	GO:0003924
Contig246	734	AAO41413.1	EfTuM	FBgn0024556	Molecular function	GTP binding	GO:0005525
Contig246	734	AAI00597.1	Tufm	MGI:1923686	Molecular function	GTP binding	GO:0005525
Contig246	734	AAI00597.1	Tufm	MGI:1923686	Cellular Component	intracellular	GO:0005622
Contig246	734	AAO41413.1	EfTuM	FBgn0024556	Cellular Component	mitochondrion	GO:0005739
Contig246	734	AAI00597.1	Tufm	MGI:1923686	Cellular Component	mitochondrion	GO:0005739
Contig246	734	AAI00597.1	Tufm	MGI:1923686	Cellular Component	mitochondrial inner membrane	GO:0005743
Contig246	734	AAI00597.1	Tufm	MGI:1923686	Biological process	translation	GO:0006412
Contig246	734	AAO41413.1	EfTuM	FBgn0024556	Biological process	translational elongation	GO:0006414
Contig246	734	AAI00597.1	Tufm	MGI:1923686	Biological process	translational elongation	GO:0006414
Contig246	734	AAO41413.1	EfTuM	FBgn0024556	Biological process	regulation of translation	GO:0006445
Contig249	580	AAL39841.1	Lmpt	FBgn0036672	Molecular function	transcription factor activity	GO:0003700
Contig249	580	AAL39841.1	Lmpt	FBgn0036672	Cellular Component	nucleus	GO:0005634
Contig249	580	AAL39841.1	Lmpt	FBgn0036672	Biological process	mesoderm development	GO:0007498
Contig249	580	AAL39841.1	Lmpt	FBgn0036672	Biological process	heart development	GO:0007507
Contig249	580	AAL39841.1	Lmpt	FBgn0036672	Biological process	muscle development	GO:0007517
Contig249	580	AAL39841.1	Lmpt	FBgn0036672	Molecular function	zinc ion binding	GO:0008270
Contig249	580	CAJ30230.1	tag-15	WBGene00006407	Molecular function	zinc ion binding	GO:0008270
Contig254	678	AAF25478.1	Chm	MGI:892979	Biological process	blood vessel development	GO:0001568
Contig254	678	AAF25478.1	Chm	MGI:892979	Molecular function	Rab-protein geranylgeranyltransferase activity	GO:0004663
Contig254	678	AAF25478.1	Chm	MGI:892979	Molecular function	Rab escort protein activity	GO:0005084
Contig254	678	AAP46267.1	Y67D2.1	WBGene00022051	Molecular function	Rab GDP-dissociation inhibitor activity	GO:0005093
Contig254	678	AAF25478.1	Chm	MGI:892979	Molecular function	GTPase activator activity	GO:0005096
Contig254	678	AAF25478.1	Chm	MGI:892979	Molecular function	Rab GTPase activator activity	GO:0005097
Contig254	678	AAF25478.1	Chm	MGI:892979	Cellular Component	Rab-protein geranylgeranyltransferase complex	GO:0005968
Contig254	678	AAF25478.1	Chm	MGI:892979	Biological process	intracellular protein transport	GO:0006886
Contig254	678	AAP46267.1	Y67D2.1	WBGene00022051	Biological process	protein transport	GO:0015031
Contig254	678	AAF25478.1	Chm	MGI:892979	Biological process	regulation of GTPase activity	GO:0043087
Contig254	678	AAP46267.1	Y67D2.1	WBGene00022051	Biological process	regulation of GTPase activity	GO:0043087
Contig260	776	AAK37595.1	Ms4a4b	MGI:1913083	Cellular Component	integral to plasma membrane	GO:0005887
Contig260	776	AAK37595.1	Ms4a4b	MGI:1913083	Cellular Component	integral to membrane	GO:0016021
Contig261	821	AAH18235.1	Eef1a2	MGI:1096317	Molecular function	nucleotide binding	GO:0000166
Contig261	821	AAH18235.1	Eef1a2	MGI:1096317	Molecular function	translation elongation factor activity	GO:0003746
Contig261	821	AAH18235.1	Eef1a2	MGI:1096317	Molecular function	GTPase activity	GO:0003924
Contig261	821	AAH18235.1	Eef1a2	MGI:1096317	Molecular function	GTP binding	GO:0005525
Contig261	821	AAH18235.1	Eef1a2	MGI:1096317	Cellular Component	nucleus	GO:0005634
Contig261	821	AAH18235.1	Eef1a2	MGI:1096317	Cellular Component	cytoplasm	GO:0005737
Contig261	821	AAH18235.1	Eef1a2	MGI:1096317	Cellular Component	eukaryotic translation elongation factor 1 complex	GO:0005853
Contig261	821	AAH18235.1	Eef1a2	MGI:1096317	Biological process	translation	GO:0006412
Contig261	821	AAH18235.1	Eef1a2	MGI:1096317	Biological process	translational elongation	GO:0006414
Contig261	821	AAH18235.1	Eef1a2	MGI:1096317	Biological process	anti-apoptosis	GO:0006916
Contig265	402	AAH28865.1	Bzw1	MGI:1914132	Molecular function	translation initiation factor activity	GO:0003743
Contig265	402	AAH13060.1	Bzw2	MGI:1914162	Molecular function	translation initiation factor activity	GO:0003743
Contig265	402	AAH13060.1	Bzw2	MGI:1914162	Molecular function	protein binding	GO:0005515
Contig265	402	AAH28865.1	Bzw1	MGI:1914132	Biological process	transcription	GO:0006350
Contig265	402	AAH28865.1	Bzw1	MGI:1914132	Biological process	regulation of transcription, DNA-dependent	GO:0006355
Contig265	402	AAH28865.1	Bzw1	MGI:1914132	Biological process	regulation of translational initiation	GO:0006446
Contig265	402	AAH13060.1	Bzw2	MGI:1914162	Biological process	regulation of translational initiation	GO:0006446
Contig265	402	AAH13060.1	Bzw2	MGI:1914162	Biological process	multicellular organismal development	GO:0007275
Contig265	402	AAH13060.1	Bzw2	MGI:1914162	Biological process	nervous system development	GO:0007399
Contig265	402	AAH13060.1	Bzw2	MGI:1914162	Biological process	cell differentiation	GO:0030154
Contig267	733	AAR82815.1	nAcRalpha-30D	FBgn0032151	Molecular function	nicotinic acetylcholine-activated cation-selective channel activity	GO:0004889
Contig267	733	AAR82815.1	nAcRalpha-30D	FBgn0032151	Cellular Component	nicotinic acetylcholine-gated receptor-channel complex	GO:0005892
Contig267	733	AAR82815.1	nAcRalpha-30D	FBgn0032151	Biological process	cation transport	GO:0006812
Contig267	733	AAR82815.1	nAcRalpha-30D	FBgn0032151	Biological process	muscle contraction	GO:0006936
Contig267	733	AAR82815.1	nAcRalpha-30D	FBgn0032151	Biological process	nerve-nerve synaptic transmission	GO:0007270
Contig267	733	AAR82815.1	nAcRalpha-30D	FBgn0032151	Biological process	neuromuscular synaptic transmission	GO:0007274
Contig267	733	AAR82815.1	nAcRalpha-30D	FBgn0032151	Molecular function	acetylcholine receptor activity	GO:0015464
Contig267	733	AAR82815.1	nAcRalpha-30D	FBgn0032151	Cellular Component	postsynaptic membrane	GO:0045211
Contig269	425	NP_082255.1	Chit1	MGI:1919134	Biological process	polysaccharide catabolic process	GO:0000272
Contig269	425	NP_082255.1	Chit1	MGI:1919134	Molecular function	catalytic activity	GO:0003824
Contig269	425	NP_082255.1	Chit1	MGI:1919134	Molecular function	hydrolase activity, hydrolyzing O-glycosyl compounds	GO:0004553
Contig269	425	NP_082255.1	Chit1	MGI:1919134	Molecular function	chitinase activity	GO:0004568
Contig269	425	NP_082255.1	Chit1	MGI:1919134	Cellular Component	extracellular region	GO:0005576
Contig269	425	NP_082255.1	Chit1	MGI:1919134	Cellular Component	extracellular space	GO:0005615
Contig269	425	NP_082255.1	Chit1	MGI:1919134	Biological process	carbohydrate metabolic process	GO:0005975
Contig269	425	NP_082255.1	Chit1	MGI:1919134	Biological process	chitin metabolic process	GO:0006030
Contig269	425	NP_082255.1	Chit1	MGI:1919134	Biological process	chitin catabolic process	GO:0006032
Contig269	425	NP_082255.1	Chit1	MGI:1919134	Molecular function	chitin binding	GO:0008061
Contig269	425	NP_082255.1	Chit1	MGI:1919134	Biological process	metabolic process	GO:0008152
Contig269	425	NP_082255.1	Chit1	MGI:1919134	Molecular function	hydrolase activity	GO:0016787
Contig269	425	NP_082255.1	Chit1	MGI:1919134	Molecular function	hydrolase activity, acting on glycosyl bonds	GO:0016798
Contig269	425	NP_082255.1	Chit1	MGI:1919134	Molecular function	cation binding	GO:0043169
Contig27	241	NP_611645.1	Fmr1 / dfxr	FBgn0028734	Molecular function	mRNA binding	GO:0003729
Contig27	241	NP_611645.1	Fmr1 / dfxr	FBgn0028734	Molecular function	protein binding	GO:0005515
Contig27	241	NP_611645.1	Fmr1 / dfxr	FBgn0028734	Cellular Component	cytoplasm	GO:0005737
Contig27	241	NP_611645.1	Fmr1 / dfxr	FBgn0028734	Biological process	nucleobase, nucleoside, nucleotide and nucleic acid metabolism	GO:0006139
Contig27	241	NP_611645.1	Fmr1 / dfxr	FBgn0028734	Biological process	regulation of translation	GO:0006445
Contig27	241	NP_611645.1	Fmr1 / dfxr	FBgn0028734	Biological process	induction of apoptosis	GO:0006917
Contig27	241	NP_611645.1	Fmr1 / dfxr	FBgn0028734	Biological process	neurotransmitter secretion	GO:0007269
Contig27	241	NP_611645.1	Fmr1 / dfxr	FBgn0028734	Biological process	sperm axoneme assembly	GO:0007288
Contig27	241	NP_611645.1	Fmr1 / dfxr	FBgn0028734	Biological process	axon guidance	GO:0007411
Contig27	241	NP_611645.1	Fmr1 / dfxr	FBgn0028734	Biological process	axonal fasciculation	GO:0007413
Contig27	241	NP_611645.1	Fmr1 / dfxr	FBgn0028734	Biological process	synaptogenesis	GO:0007416
Contig27	241	NP_611645.1	Fmr1 / dfxr	FBgn0028734	Biological process	brain development	GO:0007420
Contig27	241	NP_611645.1	Fmr1 / dfxr	FBgn0028734	Biological process	circadian rhythm	GO:0007623
Contig27	241	NP_611645.1	Fmr1 / dfxr	FBgn0028734	Biological process	larval locomotory behavior	GO:0008345
Contig27	241	NP_611645.1	Fmr1 / dfxr	FBgn0028734	Biological process	regulation of synaptic growth at neuromuscular junction	GO:0008582
Contig27	241	NP_611645.1	Fmr1 / dfxr	FBgn0028734	Biological process	nucleobase, nucleoside, nucleotide and nucleic acid transport	GO:0015931
Contig27	241	NP_611645.1	Fmr1 / dfxr	FBgn0028734	Cellular Component	RNA-induced silencing complex	GO:0016442
Contig27	241	NP_611645.1	Fmr1 / dfxr	FBgn0028734	Biological process	negative regulation of translation	GO:0016478
Contig27	241	NP_611645.1	Fmr1 / dfxr	FBgn0028734	Biological process	male courtship behavior (sensu Insecta)	GO:0016542
Contig27	241	NP_611645.1	Fmr1 / dfxr	FBgn0028734	Cellular Component	micro-ribonucleoprotein complex	GO:0035068
Contig27	241	NP_611645.1	Fmr1 / dfxr	FBgn0028734	Biological process	locomotion	GO:0040011
Contig27	241	NP_611645.1	Fmr1 / dfxr	FBgn0028734	Biological process	locomotor rhythm	GO:0045475
Contig27	241	NP_611645.1	Fmr1 / dfxr	FBgn0028734	Biological process	regulation of dendrite morphogenesis	GO:0048814
Contig27	241	NP_611645.1	Fmr1 / dfxr	FBgn0028734	Biological process	negative regulation of dendrite morphogenesis	GO:0050774
Contig27	241	NP_611645.1	Fmr1 / dfxr	FBgn0028734	Biological process	regulation of synapse structure	GO:0050807
Contig273	559	AAR24583.1	TpnT / up	FBgn0004169	Molecular function	tropomyosin binding	GO:0005523
Contig273	559	AAR24583.1	TpnT / up	FBgn0004169	Cellular Component	troponin complex	GO:0005861
Contig273	559	AAR24583.1	TpnT / up	FBgn0004169	Biological process	mesoderm development	GO:0007498
Contig275	320	NP_082255.1	Chit1	MGI:1919134	Biological process	polysaccharide catabolic process	GO:0000272
Contig275	320	NP_082255.1	Chit1	MGI:1919134	Molecular function	catalytic activity	GO:0003824
Contig275	320	NP_082255.1	Chit1	MGI:1919134	Molecular function	hydrolase activity, hydrolyzing O-glycosyl compounds	GO:0004553
Contig275	320	NP_082255.1	Chit1	MGI:1919134	Molecular function	chitinase activity	GO:0004568
Contig275	320	NP_082255.1	Chit1	MGI:1919134	Cellular Component	extracellular region	GO:0005576
Contig275	320	NP_082255.1	Chit1	MGI:1919134	Cellular Component	extracellular space	GO:0005615
Contig275	320	NP_082255.1	Chit1	MGI:1919134	Biological process	carbohydrate metabolic process	GO:0005975
Contig275	320	NP_082255.1	Chit1	MGI:1919134	Biological process	chitin metabolic process	GO:0006030
Contig275	320	NP_082255.1	Chit1	MGI:1919134	Biological process	chitin catabolic process	GO:0006032
Contig275	320	NP_082255.1	Chit1	MGI:1919134	Molecular function	chitin binding	GO:0008061
Contig275	320	NP_082255.1	Chit1	MGI:1919134	Biological process	metabolic process	GO:0008152
Contig275	320	NP_082255.1	Chit1	MGI:1919134	Molecular function	hydrolase activity	GO:0016787
Contig275	320	NP_082255.1	Chit1	MGI:1919134	Molecular function	hydrolase activity, acting on glycosyl bonds	GO:0016798
Contig275	320	NP_082255.1	Chit1	MGI:1919134	Molecular function	cation binding	GO:0043169
Contig278	648	AAH13480.1	Cbs	MGI:88285	Molecular function	catalytic activity	GO:0003824
Contig278	648	AAH13480.1	Cbs	MGI:88285	Molecular function	cystathionine beta-synthase activity	GO:0004122
Contig278	648	AAH13480.1	Cbs	MGI:88285	Molecular function	iron ion binding	GO:0005506
Contig278	648	AAH13480.1	Cbs	MGI:88285	Cellular Component	nucleus	GO:0005634
Contig278	648	AAH13480.1	Cbs	MGI:88285	Cellular Component	cytoplasm	GO:0005737
Contig278	648	AAH13480.1	Cbs	MGI:88285	Biological process	amino acid metabolic process	GO:0006520
Contig278	648	AAH13480.1	Cbs	MGI:88285	Biological process	cysteine biosynthetic process from serine	GO:0006535
Contig278	648	AAH13480.1	Cbs	MGI:88285	Biological process	metabolic process	GO:0008152
Contig278	648	AAH13480.1	Cbs	MGI:88285	Biological process	amino acid biosynthetic process	GO:0008652
Contig278	648	AAH13480.1	Cbs	MGI:88285	Molecular function	lyase activity	GO:0016829
Contig278	648	AAH13480.1	Cbs	MGI:88285	Biological process	cysteine biosynthetic process via cystathione	GO:0019343
Contig278	648	AAH13480.1	Cbs	MGI:88285	Biological process	cysteine biosynthetic process	GO:0019344
Contig278	648	AAH13480.1	Cbs	MGI:88285	Molecular function	metal ion binding	GO:0046872
Contig279	483	AAH03471.1	Npc2	MGI:1915213	Cellular Component	extracellular space	GO:0005615
Contig28	466	NP_082582.1	Hspa12b	MGI:1919880	Molecular function	nucleotide binding	GO:0000166
Contig28	466	AAH30362.1	Hspa12a / mKIAA0417	MGI:1920692	Molecular function	nucleotide binding	GO:0000166
Contig28	466	NP_082582.1	Hspa12b	MGI:1919880	Molecular function	ATP binding	GO:0005524
Contig28	466	AAH30362.1	Hspa12a / mKIAA0417	MGI:1920692	Molecular function	ATP binding	GO:0005524
Contig28	466	AAH30362.1	Hspa12a / mKIAA0417	MGI:1920692	Cellular Component	cellular_component	GO:0005575
Contig28	466	AAH30362.1	Hspa12a / mKIAA0417	MGI:1920692	Biological process	protein folding	GO:0006457
Contig28	466	AAH30362.1	Hspa12a / mKIAA0417	MGI:1920692	Biological process	response to unfolded protein	GO:0006986
Contig286	315	AAI06137.1	Rps2	MGI:105110	Molecular function	RNA binding	GO:0003723
Contig286	315	AAI06137.1	Rps2	MGI:105110	Molecular function	structural constituent of ribosome	GO:0003735
Contig286	315	AAI06137.1	Rps2	MGI:105110	Cellular Component	intracellular	GO:0005622
Contig286	315	AAI06137.1	Rps2	MGI:105110	Cellular Component	ribosome	GO:0005840
Contig286	315	AAI06137.1	Rps2	MGI:105110	Biological process	translation	GO:0006412
Contig286	315	AAI06137.1	Rps2	MGI:105110	Cellular Component	small ribosomal subunit	GO:0015935
Contig286	315	AAI06137.1	Rps2	MGI:105110	Cellular Component	ribonucleoprotein complex	GO:0030529
Contig29	338	NP_572407.2	CG1402	FBgn0029962	Molecular function	carbonate dehydratase activity	GO:0004089
Contig29	338	AAH66111.1	Car10	MGI:1919855	Molecular function	carbonate dehydratase activity	GO:0004089
Contig29	338	NP_498083.1	cah-1	WBGene00000279	Molecular function	carbonate dehydratase activity	GO:0004089
Contig29	338	NP_572407.2	CG1402	FBgn0029962	Biological process	one-carbon compound metabolism	GO:0006730
Contig29	338	AAH66111.1	Car10	MGI:1919855	Biological process	one-carbon compound metabolic process	GO:0006730
Contig29	338	NP_498083.1	cah-1	WBGene00000279	Biological process	one-carbon compound metabolic process	GO:0006730
Contig29	338	AAH66111.1	Car10	MGI:1919855	Biological process	brain development	GO:0007420
Contig29	338	NP_572407.2	CG1402	FBgn0029962	Molecular function	zinc ion binding	GO:0008270
Contig29	338	AAH66111.1	Car10	MGI:1919855	Molecular function	zinc ion binding	GO:0008270
Contig29	338	NP_498083.1	cah-1	WBGene00000279	Molecular function	zinc ion binding	GO:0008270
Contig290	753	NP_033006.1	Ptpra	MGI:97808	Molecular function	phosphoprotein phosphatase activity	GO:0004721
Contig290	753	NP_033006.1	Ptpra	MGI:97808	Molecular function	protein tyrosine phosphatase activity	GO:0004725
Contig290	753	NP_033006.1	Ptpra	MGI:97808	Molecular function	receptor activity	GO:0004872
Contig290	753	NP_033006.1	Ptpra	MGI:97808	Cellular Component	plasma membrane	GO:0005886
Contig290	753	NP_033006.1	Ptpra	MGI:97808	Biological process	protein amino acid phosphorylation	GO:0006468
Contig290	753	NP_033006.1	Ptpra	MGI:97808	Biological process	protein amino acid dephosphorylation	GO:0006470
Contig290	753	NP_033006.1	Ptpra	MGI:97808	Biological process	transmembrane receptor protein tyrosine phosphatase signaling pathway	GO:0007185
Contig290	753	NP_033006.1	Ptpra	MGI:97808	Biological process	insulin receptor signaling pathway	GO:0008286
Contig290	753	NP_033006.1	Ptpra	MGI:97808	Cellular Component	membrane	GO:0016020
Contig290	753	NP_033006.1	Ptpra	MGI:97808	Cellular Component	integral to membrane	GO:0016021
Contig290	753	NP_033006.1	Ptpra	MGI:97808	Biological process	dephosphorylation	GO:0016311
Contig290	753	NP_033006.1	Ptpra	MGI:97808	Molecular function	hydrolase activity	GO:0016787
Contig290	753	NP_033006.1	Ptpra	MGI:97808	Molecular function	phosphoric monoester hydrolase activity	GO:0016791
Contig291	1301	NP_728141.1	wupA	FBgn0004028	Molecular function	actin binding	GO:0003779
Contig291	1301	NP_728141.1	wupA	FBgn0004028	Molecular function	structural constituent of cytoskeleton	GO:0005200
Contig291	1301	NP_728141.1	wupA	FBgn0004028	Molecular function	tropomyosin binding	GO:0005523
Contig291	1301	NP_728141.1	wupA	FBgn0004028	Cellular Component	troponin complex	GO:0005861
Contig291	1301	NP_728141.1	wupA	FBgn0004028	Biological process	muscle contraction	GO:0006936
Contig291	1301	NP_728141.1	wupA	FBgn0004028	Biological process	nervous system development	GO:0007399
Contig291	1301	NP_728141.1	wupA	FBgn0004028	Biological process	heart development	GO:0007507
Contig291	1301	NP_728141.1	wupA	FBgn0004028	Biological process	muscle development	GO:0007517
Contig291	1301	NP_728141.1	wupA	FBgn0004028	Biological process	myofibril assembly	GO:0030239
Contig291	1301	NP_728141.1	wupA	FBgn0004028	Biological process	sarcomere organization	GO:0045214
Contig291	1301	NP_728141.1	wupA	FBgn0004028	Biological process	cardiac muscle development	GO:0048738
Contig292	496	AAB68073.1	PRE2	SGD:S000006307	Molecular function	endopeptidase activity	GO:0004175
Contig292	496	AAB68073.1	PRE2	SGD:S000006307	Biological process	ubiquitin-dependent protein catabolic process	GO:0006511
Contig292	496	AAB68073.1	PRE2	SGD:S000006307	Cellular Component	proteasome core complex, beta-subunit complex (sensu Eukaryota)	GO:0019774
Contig293	696	NP_509939.1	ftt-2	WBGene00001502	Biological process	embryonic development (sensu Metazoa)	GO:0009792
Contig293	696	NP_509939.1	ftt-2	WBGene00001502	Molecular function	protein domain specific binding	GO:0019904
Contig295	420	NP_523366.2	Cyp1	FBgn0004432	Molecular function	peptidyl-prolyl cis-trans isomerase activity	GO:0003755
Contig295	420	NP_729966.1	CG7768	FBgn0036415	Molecular function	peptidyl-prolyl cis-trans isomerase activity	GO:0003755
Contig295	420	NP_523366.2	Cyp1	FBgn0004432	Cellular Component	cytoplasm	GO:0005737
Contig295	420	NP_523366.2	Cyp1	FBgn0004432	Cellular Component	cytosol	GO:0005829
Contig295	420	NP_523366.2	Cyp1	FBgn0004432	Biological process	protein folding	GO:0006457
Contig295	420	NP_729966.1	CG7768	FBgn0036415	Biological process	protein folding	GO:0006457
Contig295	420	NP_523366.2	Cyp1	FBgn0004432	Biological process	protein targeting	GO:0006605
Contig295	420	NP_729966.1	CG7768	FBgn0036415	Biological process	protein targeting	GO:0006605
Contig295	420	NP_523366.2	Cyp1	FBgn0004432	Biological process	defense response	GO:0006952
Contig295	420	NP_729966.1	CG7768	FBgn0036415	Biological process	defense response	GO:0006952
Contig295	420	NP_523366.2	Cyp1	FBgn0004432	Cellular Component	transcription elongation factor complex b	GO:0008024
Contig295	420	NP_523366.2	Cyp1	FBgn0004432	Molecular function	cyclin-dependent protein kinase regulator activity	GO:0016538
Contig295	420	NP_523366.2	Cyp1	FBgn0004432	Cellular Component	nuclear cyclin-dependent protein kinase holoenzyme complex	GO:0019908
Contig295	420	NP_523366.2	Cyp1	FBgn0004432	Biological process	salivary gland cell autophagic cell death	GO:0035071
Contig295	420	NP_523366.2	Cyp1	FBgn0004432	Biological process	autophagic cell death	GO:0048102
Contig299	549	NP_033102.1	Rpl12	MGI:98002	Molecular function	RNA binding	GO:0003723
Contig299	549	NP_033102.1	Rpl12	MGI:98002	Molecular function	structural constituent of ribosome	GO:0003735
Contig299	549	NP_033102.1	Rpl12	MGI:98002	Molecular function	protein binding	GO:0005515
Contig299	549	NP_033102.1	Rpl12	MGI:98002	Cellular Component	intracellular	GO:0005622
Contig299	549	NP_033102.1	Rpl12	MGI:98002	Cellular Component	nucleus	GO:0005634
Contig299	549	NP_033102.1	Rpl12	MGI:98002	Cellular Component	nucleolus	GO:0005730
Contig299	549	NP_033102.1	Rpl12	MGI:98002	Cellular Component	cytoplasm	GO:0005737
Contig299	549	NP_033102.1	Rpl12	MGI:98002	Cellular Component	cytosolic ribosome (sensu Eukaryota)	GO:0005830
Contig299	549	NP_033102.1	Rpl12	MGI:98002	Cellular Component	ribosome	GO:0005840
Contig299	549	NP_033102.1	Rpl12	MGI:98002	Biological process	translation	GO:0006412
Contig299	549	NP_033102.1	Rpl12	MGI:98002	Cellular Component	ribonucleoprotein complex	GO:0030529
Contig299	549	NP_033102.1	Rpl12	MGI:98002	Biological process	ribosome biogenesis and assembly	GO:0042254
Contig30	550	NP_035808.1	Usp4	MGI:98905	Molecular function	ubiquitin thiolesterase activity	GO:0004221
Contig30	550	NP_035808.1	Usp4	MGI:98905	Cellular Component	nucleus	GO:0005634
Contig30	550	NP_035808.1	Usp4	MGI:98905	Biological process	ubiquitin-dependent protein catabolic process	GO:0006511
Contig30	550	NP_035808.1	Usp4	MGI:98905	Biological process	ubiquitin cycle	GO:0006512
Contig30	550	NP_035808.1	Usp4	MGI:98905	Molecular function	peptidase activity	GO:0008233
Contig30	550	NP_035808.1	Usp4	MGI:98905	Molecular function	cysteine-type peptidase activity	GO:0008234
Contig30	550	NP_035808.1	Usp4	MGI:98905	Molecular function	hydrolase activity	GO:0016787
Contig301	497	AAL68137.1	CG15524	FBgn0039731	Molecular function	molecular function unknown	GO:0005554
Contig301	497	AAL68137.1	CG15524	FBgn0039731	Cellular Component	centrosome	GO:0005813
Contig301	497	AAL68137.1	CG15524	FBgn0039731	Biological process	centrosome duplication	GO:0051298
Contig305	574	AAS18679.1	Ap3b2	MGI:1100869	Molecular function	binding	GO:0005488
Contig305	574	NP_033810.1	Ap3b1	MGI:1333879	Molecular function	binding	GO:0005488
Contig305	574	AAS18679.1	Ap3b2	MGI:1100869	Cellular Component	Golgi trans face	GO:0005802
Contig305	574	NP_033810.1	Ap3b1	MGI:1333879	Cellular Component	Golgi trans face	GO:0005802
Contig305	574	AAS18679.1	Ap3b2	MGI:1100869	Cellular Component	coated pit	GO:0005905
Contig305	574	NP_033810.1	Ap3b1	MGI:1333879	Cellular Component	coated pit	GO:0005905
Contig305	574	NP_033810.1	Ap3b1	MGI:1333879	Biological process	protein targeting to lysosome	GO:0006622
Contig305	574	AAS18679.1	Ap3b2	MGI:1100869	Biological process	transport	GO:0006810
Contig305	574	NP_033810.1	Ap3b1	MGI:1333879	Biological process	transport	GO:0006810
Contig305	574	AAS18679.1	Ap3b2	MGI:1100869	Biological process	intracellular protein transport	GO:0006886
Contig305	574	NP_033810.1	Ap3b1	MGI:1333879	Biological process	intracellular protein transport	GO:0006886
Contig305	574	AAS18679.1	Ap3b2	MGI:1100869	Biological process	endocytosis	GO:0006897
Contig305	574	NP_033810.1	Ap3b1	MGI:1333879	Biological process	endocytosis	GO:0006897
Contig305	574	AAS18679.1	Ap3b2	MGI:1100869	Biological process	protein transport	GO:0015031
Contig305	574	NP_033810.1	Ap3b1	MGI:1333879	Biological process	protein transport	GO:0015031
Contig305	574	AAS18679.1	Ap3b2	MGI:1100869	Biological process	vesicle-mediated transport	GO:0016192
Contig305	574	NP_033810.1	Ap3b1	MGI:1333879	Biological process	vesicle-mediated transport	GO:0016192
Contig305	574	NP_033810.1	Ap3b1	MGI:1333879	Biological process	antigen processing and presentation	GO:0019882
Contig305	574	NP_033810.1	Ap3b1	MGI:1333879	Biological process	antigen processing and presentation, exogenous lipid antigen via MHC class Ib	GO:0048007
Contig305	574	NP_033810.1	Ap3b1	MGI:1333879	Biological process	positive regulation of NK T cell differentiation	GO:0051138
Contig311	714	NP_056624.1	Krtap5-4	MGI:1354758	Molecular function	Molecular function	GO:0003674
Contig311	714	NP_056624.1	Krtap5-4	MGI:1354758	Cellular Component	Cellular Component	GO:0005575
Contig311	714	NP_056624.1	Krtap5-4	MGI:1354758	Biological process	Biological process	GO:0008150
Contig312	713	AAI06153.1	Rps4x	MGI:98158	Biological Process	regulation of progression through cell cycle	GO:0000074
Contig312	713	AAI06153.1	Rps4x	MGI:98158	Molecular Function	RNA binding	GO:0003723
Contig312	713	AAI06153.1	Rps4x	MGI:98158	Molecular Function	structural constituent of ribosome	GO:0003735
Contig312	713	AAI06153.1	Rps4x	MGI:98158	Cellular Component	intracellular	GO:0005622
Contig312	713	AAI06153.1	Rps4x	MGI:98158	Cellular Component	cytosolic ribosome (sensu Eukaryota)	GO:0005830
Contig312	713	AAI06153.1	Rps4x	MGI:98158	Cellular Component	ribosome	GO:0005840
Contig312	713	AAI06153.1	Rps4x	MGI:98158	Cellular Component	cytosolic small ribosomal subunit (sensu Eukaryota)	GO:0005843
Contig312	713	AAI06153.1	Rps4x	MGI:98158	Biological Process	translation	GO:0006412
Contig312	713	AAI06153.1	Rps4x	MGI:98158	Biological Process	multicellular organismal development	GO:0007275
Contig312	713	AAI06153.1	Rps4x	MGI:98158	Biological Process	cell proliferation	GO:0008283
Contig312	713	AAI06153.1	Rps4x	MGI:98158	Molecular Function	rRNA binding	GO:0019843
Contig312	713	AAI06153.1	Rps4x	MGI:98158	Cellular Component	ribonucleoprotein complex	GO:0030529
Contig312	713	AAI06153.1	Rps4x	MGI:98158	Biological Process	ribosome biogenesis and assembly	GO:0042254
Contig318	739	AAH86899.1	Rps8	MGI:98166	Molecular function	structural constituent of ribosome	GO:0003735
Contig318	739	AAH86899.1	Rps8	MGI:98166	Cellular Component	intracellular	GO:0005622
Contig318	739	AAH86899.1	Rps8	MGI:98166	Cellular Component	cytosolic ribosome (sensu Eukaryota)	GO:0005830
Contig318	739	AAH86899.1	Rps8	MGI:98166	Cellular Component	ribonucleoprotein complex	GO:0030529
Contig318	739	AAH86899.1	Rps8	MGI:98166	Biological process	ribosome biogenesis and assembly	GO:0042254
Contig321	433	AAH13498.1	Acadm	MGI:87867	Molecular Function	acyl-CoA dehydrogenase activity	GO:0003995
Contig321	433	AAH13498.1	Acadm	MGI:87867	Cellular Component	mitochondrion	GO:0005739
Contig321	433	AAH13498.1	Acadm	MGI:87867	Biological Process	electron transport	GO:0006118
Contig321	433	AAH13498.1	Acadm	MGI:87867	Biological Process	lipid metabolic process	GO:0006629
Contig321	433	AAH13498.1	Acadm	MGI:87867	Biological Process	fatty acid metabolic process	GO:0006631
Contig321	433	AAH13498.1	Acadm	MGI:87867	Biological Process	metabolic process	GO:0008152
Contig321	433	AAH13498.1	Acadm	MGI:87867	Molecular Function	oxidoreductase activity	GO:0016491
Contig321	433	AAH13498.1	Acadm	MGI:87867	Molecular Function	oxidoreductase activity, acting on the CH-CH group of donors	GO:0016627
Contig321	433	AAH13498.1	Acadm	MGI:87867	Molecular Function	FAD binding	GO:0050660
Contig331	931	AAH31785.1	Gas2l1	MGI:1926176	Cellular Component	cytoskeleton	GO:0005856
Contig331	931	AAH31785.1	Gas2l1	MGI:1926176	Biological process	cell cycle arrest	GO:0007050
Contig347	742	AAH88733.1	Usp28	MGI:2442293	Molecular function	cysteine-type endopeptidase activity	GO:0004197
Contig347	742	AAH88733.1	Usp28	MGI:2442293	Molecular function	ubiquitin thiolesterase activity	GO:0004221
Contig347	742	AAH88733.1	Usp28	MGI:2442293	Molecular function	binding	GO:0005488
Contig347	742	AAH88733.1	Usp28	MGI:2442293	Biological process	ubiquitin-dependent protein catabolic process	GO:0006511
Contig347	742	AAH88733.1	Usp28	MGI:2442293	Biological process	ubiquitin cycle	GO:0006512
Contig347	742	AAH88733.1	Usp28	MGI:2442293	Molecular function	peptidase activity	GO:0008233
Contig347	742	AAH88733.1	Usp28	MGI:2442293	Molecular function	cysteine-type peptidase activity	GO:0008234
Contig347	742	AAH88733.1	Usp28	MGI:2442293	Molecular function	hydrolase activity	GO:0016787
Contig35	257	AAH31517.1	Adrm1	MGI:1929289	Molecular function	protein binding	GO:0005515
Contig35	257	AAH31517.1	Adrm1	MGI:1929289	Biological process	cell adhesion	GO:0007155
Contig353	488	AAK21364.1	ftn-2	WBGene00001501	Biological process	binding	GO:0005488
Contig353	488	AAK21364.1	ftn-2	WBGene00001501	Molecular function	iron ion transport	GO:0006826
Contig353	488	AAK21364.1	ftn-2	WBGene00001501	Molecular function	iron ion homeostasis	GO:0006879
Contig353	488	AAK21364.1	ftn-2	WBGene00001501	Biological process	ferric iron binding	GO:0008199
Contig353	488	AAK21364.1	ftn-2	WBGene00001501	Biological process	oxidoreductase activity	GO:0016491
Contig353	488	AAK21364.1	ftn-2	WBGene00001501	Biological process	transition metal ion binding	GO:0046914
Contig356	436	NP_033806.1	Aox1	MGI:88035	Molecular Function	aldehyde oxidase activity	GO:0004031
Contig356	436	NP_033806.1	Aox1	MGI:88035	Molecular Function	iron ion binding	GO:0005506
Contig356	436	NP_033806.1	Aox1	MGI:88035	Biological Process	electron transport	GO:0006118
Contig356	436	NP_033806.1	Aox1	MGI:88035	Molecular Function	electron carrier activity	GO:0009055
Contig356	436	NP_033806.1	Aox1	MGI:88035	Molecular Function	oxidoreductase activity	GO:0016491
Contig356	436	NP_033806.1	Aox1	MGI:88035	Molecular Function	molybdenum ion binding	GO:0030151
Contig356	436	NP_033806.1	Aox1	MGI:88035	Molecular Function	metal ion binding	GO:0046872
Contig356	436	NP_033806.1	Aox1	MGI:88035	Molecular Function	iron-sulfur cluster binding	GO:0051536
Contig356	436	NP_033806.1	Aox1	MGI:88035	Molecular Function	2 iron, 2 sulfur cluster binding	GO:0051537
Contig360	640	NP_608897.1	CG3887	FBgn0031670	Molecular function	selenium binding	GO:0008430
Contig360	640	NP_608897.1	CG3887	FBgn0031670	Biological process	cell redox homeostasis	GO:0045454
Contig363	671	NP_610710.1	ERp60	FBgn0033663	Molecular function	protein disulfide isomerase activity	GO:0003756
Contig363	671	AAH33439.1	Pdia3	MGI:95834	Molecular function	protein disulfide isomerase activity	GO:0003756
Contig363	671	AAH33439.1	Pdia3	MGI:95834	Cellular Component	extracellular space	GO:0005615
Contig363	671	AAH33439.1	Pdia3	MGI:95834	Cellular Component	endoplasmic reticulum	GO:0005783
Contig363	671	NP_610710.1	ERp60	FBgn0033663	Biological process	protein folding	GO:0006457
Contig363	671	NP_610710.1	ERp60	FBgn0033663	Biological process	protein modification	GO:0006464
Contig363	671	NP_610710.1	ERp60	FBgn0033663	Molecular function	electron carrier activity	GO:0009055
Contig363	671	AAH33439.1	Pdia3	MGI:95834	Molecular function	electron carrier activity	GO:0009055
Contig363	671	NP_610710.1	ERp60	FBgn0033663	Molecular function	protein disulfide oxidoreductase activity	GO:0015035
Contig363	671	AAH33439.1	Pdia3	MGI:95834	Molecular function	protein disulfide oxidoreductase activity	GO:0015035
Contig363	671	AAH33439.1	Pdia3	MGI:95834	Molecular function	isomerase activity	GO:0016853
Contig363	671	AAH33439.1	Pdia3	MGI:95834	Biological process	positive regulation of apoptosis	GO:0043065
Contig363	671	AAH33439.1	Pdia3	MGI:95834	Biological process	cell redox homeostasis	GO:0045454
Contig373	477	NP_034022.1	Chi3l3	MGI:1330860	Molecular Function	sugar binding	GO:0005529
Contig373	477	NP_034022.1	Chi3l3	MGI:1330860	Molecular Function	chitin binding	GO:0008061
Contig373	477	NP_034022.1	Chi3l3	MGI:1330860	Molecular Function	cation binding	GO:0043169
Contig373	477	NP_034022.1	Chi3l3	MGI:1330860	Molecular Function	catalytic activity	GO:0003824
Contig373	477	AAL57751.1	Chi3l4	MGI:1341098	Molecular Function	catalytic activity	GO:0003824
Contig373	477	AAL03953.2	Ym2	MGI:1341098	Molecular Function	catalytic activity	GO:0003824
Contig373	477	AAL57751.1	Chi3l4	MGI:1341098	Molecular Function	hydrolase activity, hydrolyzing O-glycosyl compounds	GO:0004553
Contig373	477	AAL03953.2	Ym2	MGI:1341098	Molecular Function	hydrolase activity, hydrolyzing O-glycosyl compounds	GO:0004553
Contig373	477	NP_034022.1	Chi3l3	MGI:1330860	Molecular Function	hydrolase activity, hydrolyzing O-glycosyl compounds	GO:0004553
Contig373	477	NP_034022.1	Chi3l3	MGI:1330860	Molecular Function	beta-N-acetylhexosaminidase activity	GO:0004563
Contig373	477	AAL57751.1	Chi3l4	MGI:1341098	Molecular Function	chitinase activity	GO:0004568
Contig373	477	AAL03953.2	Ym2	MGI:1341098	Molecular Function	chitinase activity	GO:0004568
Contig373	477	AAL57751.1	Chi3l4	MGI:1341098	Cellular Component	cellular_component	GO:0005575
Contig373	477	AAL03953.2	Ym2	MGI:1341098	Cellular Component	cellular_component	GO:0005575
Contig373	477	AAL57751.1	Chi3l4	MGI:1341098	Biological Process	carbohydrate metabolic process	GO:0005975
Contig373	477	AAL03953.2	Ym2	MGI:1341098	Biological Process	carbohydrate metabolic process	GO:0005975
Contig373	477	NP_034022.1	Chi3l3	MGI:1330860	Biological Process	carbohydrate metabolic process	GO:0005975
Contig373	477	AAL57751.1	Chi3l4	MGI:1341098	Biological Process	chitin catabolic process	GO:0006032
Contig373	477	AAL03953.2	Ym2	MGI:1341098	Biological Process	chitin catabolic process	GO:0006032
Contig373	477	NP_034022.1	Chi3l3	MGI:1330860	Biological Process	chitin catabolic process	GO:0006032
Contig373	477	NP_034022.1	Chi3l3	MGI:1330860	Biological Process	inflammatory response	GO:0006954
Contig373	477	AAL57751.1	Chi3l4	MGI:1341098	Biological Process	inflammatory response	GO:0006954
Contig373	477	AAL03953.2	Ym2	MGI:1341098	Biological Process	inflammatory response	GO:0006954
Contig373	477	NP_034022.1	Chi3l3	MGI:1330860	Cellular Component	cytoplasmic membrane-bound vesicle	GO:0016023
Contig373	477	AAL57751.1	Chi3l4	MGI:1341098	Molecular Function	cation binding	GO:0043169
Contig373	477	AAL03953.2	Ym2	MGI:1341098	Molecular Function	cation binding	GO:0043169
Contig374	729	AAH02233.1	Eef2	MGI:95288	Molecular function	nucleotide binding	GO:0000166
Contig374	729	AAH02233.1	Eef2	MGI:95288	Molecular function	translation elongation factor activity	GO:0003746
Contig374	729	AAH02233.1	Eef2	MGI:95288	Molecular function	GTPase activity	GO:0003924
Contig374	729	AAH02233.1	Eef2	MGI:95288	Molecular function	GTP binding	GO:0005525
Contig374	729	AAH02233.1	Eef2	MGI:95288	Biological process	translation	GO:0006412
Contig379	406	NP_081571.1	Rab28	MGI:1917285	Molecular function	nucleotide binding	GO:0000166
Contig379	406	NP_501609.1	rab-28	WBGene00004281	Cellular Component	exosome (RNase complex)	GO:0000178
Contig379	406	NP_081571.1	Rab28	MGI:1917285	Molecular function	GTP binding	GO:0005525
Contig379	406	NP_501609.1	rab-28	WBGene00004281	Biological process	GTP binding	GO:0005525
Contig379	406	NP_501609.1	rab-28	WBGene00004281	Cellular Component	intracellular	GO:0005622
Contig379	406	NP_501609.1	rab-28	WBGene00004281	Molecular function	intracellular protein transport	GO:0006886
Contig379	406	NP_081571.1	Rab28	MGI:1917285	Biological process	small GTPase mediated signal transduction	GO:0007264
Contig379	406	NP_501609.1	rab-28	WBGene00004281	Molecular function	small GTPase mediated signal transduction	GO:0007264
Contig379	406	NP_501609.1	rab-28	WBGene00004281	Molecular function	protein transport	GO:0015031
Contig379	406	NP_081571.1	Rab28	MGI:1917285	Cellular Component	membrane	GO:0016020
Contig381	310	NP_081561.2	1700029I01Rik	MGI:1917255	Molecular function	zinc ion binding	GO:0008270
Contig381	310	NP_081561.2	1700029I01Rik	MGI:1917255	Molecular function	metal ion binding	GO:0046872
Contig383	501	AAI00349.1	Crim1	MGI:1354756	Biological process	regulation of cell growth	GO:0001558
Contig383	501	AAB88311.2	C08G9.2	WBGene00015620	Molecular function	nucleic acid binding	GO:0003676
Contig383	501	AAI00349.1	Crim1	MGI:1354756	Molecular function	serine-type endopeptidase inhibitor activity	GO:0004867
Contig383	501	AAB88311.2	C08G9.2	WBGene00015620	Molecular function	serine-type endopeptidase inhibitor activity	GO:0004867
Contig383	501	AAI00349.1	Crim1	MGI:1354756	Molecular function	insulin-like growth factor binding	GO:0005520
Contig383	501	AAI00349.1	Crim1	MGI:1354756	Cellular Component	extracellular region	GO:0005576
Contig383	501	AAB88311.2	C08G9.2	WBGene00015620	Cellular Component	extracellular region	GO:0005576
Contig383	501	AAB88311.2	C08G9.2	WBGene00015620	Cellular Component	intracellular	GO:0005622
Contig383	501	AAB88311.2	C08G9.2	WBGene00015620	Biological process	blood coagulation	GO:0007596
Contig383	501	AAB88311.2	C08G9.2	WBGene00015620	Molecular function	zinc ion binding	GO:0008270
Contig383	501	AAI00349.1	Crim1	MGI:1354756	Cellular Component	membrane	GO:0016020
Contig383	501	AAI00349.1	Crim1	MGI:1354756	Cellular Component	integral to membrane	GO:0016021
Contig383	501	AAB88311.2	C08G9.2	WBGene00015620	Molecular function	protease inhibitor activity	GO:0030414
Contig385	490	NP_476630.1	RpLP1	FBgn0002593	Molecular function	nucleic acid binding	GO:0003676
Contig385	490	NP_476630.1	RpLP1	FBgn0002593	Molecular function	structural constituent of ribosome	GO:0003735
Contig385	490	NP_476630.1	RpLP1	FBgn0002593	Biological process	protein biosynthesis	GO:0006412
Contig385	490	NP_476630.1	RpLP1	FBgn0002593	Biological process	translational elongation	GO:0006414
Contig48	421	AAH58966.1	Pcmt1	MGI:97502	Molecular function	protein-L-isoaspartate (D-aspartate) O-methyltransferase activity	GO:0004719
Contig48	421	AAB69887.1	pcm-1	WBGene00003954	Molecular function	protein-L-isoaspartate (D-aspartate) O-methyltransferase activity	GO:0004719
Contig48	421	AAH58966.1	Pcmt1	MGI:97502	Biological process	protein modification	GO:0006464
Contig48	421	AAB69887.1	pcm-1	WBGene00003954	Biological process	protein modification	GO:0006464
Contig48	421	AAH58966.1	Pcmt1	MGI:97502	Biological process	protein amino acid methylation	GO:0006479
Contig48	421	AAH58966.1	Pcmt1	MGI:97502	Molecular function	methyltransferase activity	GO:0008168
Contig48	421	AAB69887.1	pcm-1	WBGene00003954	Molecular function	methyltransferase activity	GO:0008168
Contig48	421	AAB69887.1	pcm-1	WBGene00003954	Molecular function	S-adenosylmethionine-dependent methyltransferase activity	GO:0008757
Contig48	421	AAB69887.1	pcm-1	WBGene00003954	Biological process	cobalamin biosynthetic process	GO:0009236
Contig48	421	AAB69887.1	pcm-1	WBGene00003954	Biological process	embryonic development (sensu Metazoa)	GO:0009792
Contig48	421	AAH58966.1	Pcmt1	MGI:97502	Molecular function	transferase activity	GO:0016740
Contig5	114	AAH24113.1	Cul4a	MGI:1914487	Biological process	G1/S transition of mitotic cell cycle	GO:0000082
Contig5	114	AAH24113.1	Cul4a	MGI:1914487	Molecular function	protein binding	GO:0005515
Contig5	114	AAH24113.1	Cul4a	MGI:1914487	Biological process	DNA repair	GO:0006281
Contig5	114	AAH24113.1	Cul4a	MGI:1914487	Biological process	ubiquitin cycle	GO:0006512
Contig5	114	AAH24113.1	Cul4a	MGI:1914487	Biological process	response to DNA damage stimulus	GO:0006974
Contig5	114	AAH24113.1	Cul4a	MGI:1914487	Biological process	cell cycle	GO:0007049
Contig5	114	AAH24113.1	Cul4a	MGI:1914487	Biological process	cell cycle arrest	GO:0007050
Contig5	114	AAH24113.1	Cul4a	MGI:1914487	Biological process	negative regulation of cell proliferation	GO:0008285
Contig5	114	AAH24113.1	Cul4a	MGI:1914487	Biological process	induction of apoptosis by intracellular signals	GO:0008629
Contig52	484	NP_036178.1	Polk	MGI:1349767	Molecular Function	magnesium ion binding	GO:0000287
Contig52	484	NP_036178.1	Polk	MGI:1349767	Molecular Function	DNA binding	GO:0003677
Contig52	484	NP_036178.1	Polk	MGI:1349767	Molecular Function	DNA-directed DNA polymerase activity	GO:0003887
Contig52	484	NP_036178.1	Polk	MGI:1349767	Cellular Component	nucleus	GO:0005634
Contig52	484	NP_036178.1	Polk	MGI:1349767	Biological Process	DNA replication	GO:0006260
Contig52	484	NP_036178.1	Polk	MGI:1349767	Biological Process	DNA repair	GO:0006281
Contig52	484	NP_036178.1	Polk	MGI:1349767	Biological Process	response to DNA damage stimulus	GO:0006974
Contig52	484	NP_036178.1	Polk	MGI:1349767	Molecular Function	zinc ion binding	GO:0008270
Contig52	484	NP_036178.1	Polk	MGI:1349767	Molecular Function	kappa DNA polymerase activity	GO:0016450
Contig52	484	NP_036178.1	Polk	MGI:1349767	Molecular Function	transferase activity	GO:0016740
Contig52	484	NP_036178.1	Polk	MGI:1349767	Molecular Function	nucleotidyltransferase activity	GO:0016779
Contig52	484	NP_036178.1	Polk	MGI:1349767	Molecular Function	metal ion binding	GO:0046872
Contig55	503	NP_075604.1	Pcdh15	MGI:1891428	Biological Process	startle response	GO:0001964
Contig55	503	NP_075604.1	Pcdh15	MGI:1891428	Biological Process	morphogenesis of an epithelium	GO:0002009
Contig55	503	AAV36944.1	Cad99C	FBgn0039709	Molecular function	calcium ion binding	GO:0005509
Contig55	503	NP_075604.1	Pcdh15	MGI:1891428	Molecular Function	calcium ion binding	GO:0005509
Contig55	503	NP_075604.1	Pcdh15	MGI:1891428	Molecular Function	protein binding	GO:0005515
Contig55	503	NP_075604.1	Pcdh15	MGI:1891428	Cellular Component	extracellular space	GO:0005615
Contig55	503	NP_075604.1	Pcdh15	MGI:1891428	Cellular Component	cytoplasm	GO:0005737
Contig55	503	NP_075604.1	Pcdh15	MGI:1891428	Biological Process	actin filament organization	GO:0007015
Contig55	503	NP_075604.1	Pcdh15	MGI:1891428	Biological Process	cell adhesion	GO:0007155
Contig55	503	AAV36944.1	Cad99C	FBgn0039709	Biological process	homophilic cell adhesion	GO:0007156
Contig55	503	NP_075604.1	Pcdh15	MGI:1891428	Biological Process	homophilic cell adhesion	GO:0007156
Contig55	503	AAV36944.1	Cad99C	FBgn0039709	Biological process	signal transduction	GO:0007165
Contig55	503	NP_075604.1	Pcdh15	MGI:1891428	Biological Process	visual perception	GO:0007601
Contig55	503	NP_075604.1	Pcdh15	MGI:1891428	Biological Process	sensory perception of sound	GO:0007605
Contig55	503	NP_075604.1	Pcdh15	MGI:1891428	Biological Process	locomotory behavior	GO:0007626
Contig55	503	NP_075604.1	Pcdh15	MGI:1891428	Biological Process	adult walking behavior	GO:0007628
Contig55	503	NP_075604.1	Pcdh15	MGI:1891428	Biological Process	adult locomotory behavior	GO:0008344
Contig55	503	NP_075604.1	Pcdh15	MGI:1891428	Cellular Component	membrane	GO:0016020
Contig55	503	NP_075604.1	Pcdh15	MGI:1891428	Cellular Component	integral to membrane	GO:0016021
Contig55	503	AAV36944.1	Cad99C	FBgn0039709	Biological process	calcium-dependent cell-cell adhesion	GO:0016339
Contig55	503	NP_075604.1	Pcdh15	MGI:1891428	Cellular Component	stereocilium	GO:0032420
Contig55	503	NP_075604.1	Pcdh15	MGI:1891428	Biological Process	sensory cilium biogenesis	GO:0035058
Contig55	503	NP_075604.1	Pcdh15	MGI:1891428	Biological Process	body growth	GO:0035264
Contig55	503	NP_075604.1	Pcdh15	MGI:1891428	Biological Process	auditory receptor cell differentiation	GO:0042491
Contig55	503	NP_075604.1	Pcdh15	MGI:1891428	Biological Process	inner ear development	GO:0048839
Contig55	503	NP_075604.1	Pcdh15	MGI:1891428	Biological Process	response to stimulus	GO:0050896
Contig55	503	NP_075604.1	Pcdh15	MGI:1891428	Biological Process	detection of mechanical stimulus during sensory perception of sound	GO:0050910
Contig55	503	NP_075604.1	Pcdh15	MGI:1891428	Biological Process	detection of mechanical stimulus during equilibrioception	GO:0050973
Contig55	503	NP_075604.1	Pcdh15	MGI:1891428	Biological Process	righting reflex	GO:0060013
Contig55	503	NP_075604.1	Pcdh15	MGI:1891428	Biological Process	stereocilium organization and biogenesis	GO:0060088
Contig58	475	AAR96134.1	CG12079	FBgn0035404	Molecular function	NADH dehydrogenase activity	GO:0003954
Contig58	475	AAH27270.1	Ndufs3	MGI:1915599	Molecular Function	NADH dehydrogenase activity	GO:0003954
Contig58	475	AAH27270.1	Ndufs3	MGI:1915599	Cellular Component	extracellular space	GO:0005615
Contig58	475	AAH27270.1	Ndufs3	MGI:1915599	Cellular Component	membrane fraction	GO:0005624
Contig58	475	AAH27270.1	Ndufs3	MGI:1915599	Cellular Component	mitochondrion	GO:0005739
Contig58	475	AAH27270.1	Ndufs3	MGI:1915599	Cellular Component	mitochondrial inner membrane	GO:0005743
Contig58	475	AAH27270.1	Ndufs3	MGI:1915599	Cellular Component	mitochondrial respiratory chain complex I	GO:0005747
Contig58	475	AAH27270.1	Ndufs3	MGI:1915599	Biological Process	electron transport	GO:0006118
Contig58	475	AAR96134.1	CG12079	FBgn0035404	Biological process	mitochondrial electron transport, NADH to ubiquinone	GO:0006120
Contig58	475	AAH27270.1	Ndufs3	MGI:1915599	Biological Process	mitochondrial electron transport, NADH to ubiquinone	GO:0006120
Contig58	475	AAR96134.1	CG12079	FBgn0035404	Molecular function	NADH dehydrogenase (ubiquinone) activity	GO:0008137
Contig58	475	AAH27270.1	Ndufs3	MGI:1915599	Molecular Function	NADH dehydrogenase (ubiquinone) activity	GO:0008137
Contig58	475	AAH27270.1	Ndufs3	MGI:1915599	Molecular Function	electron carrier activity	GO:0009055
Contig58	475	AAH27270.1	Ndufs3	MGI:1915599	Molecular Function	oxidoreductase activity	GO:0016491
Contig58	475	AAH27270.1	Ndufs3	MGI:1915599	Molecular Function	oxidoreductase activity, acting on NADH or NADPH	GO:0016651
Contig64	653	NP_648754.2	FucTA	FBgn0036485	Biological process	protein amino acid glycosylation	GO:0006486
Contig64	653	NP_648754.2	FucTA	FBgn0036485	Biological process	defense response	GO:0006952
Contig64	653	NP_648754.2	FucTA	FBgn0036485	Molecular function	glycoprotein 3-alpha-L-fucosyltransferase activity	GO:0018392
Contig64	653	NP_648754.2	FucTA	FBgn0036485	Molecular function	alpha(1,3)-fucosyltransferase activity	GO:0046920
Contig65	228	NP_609642.1	CG9306	FBgn0032511	Molecular function	NADH dehydrogenase activity	GO:0003954
Contig65	228	AAH31539.1	Ndufb9	MGI:1913468	Molecular Function	NADH dehydrogenase activity	GO:0003954
Contig65	228	AAH31539.1	Ndufb9	MGI:1913468	Cellular Component	mitochondrion	GO:0005739
Contig65	228	AAH31539.1	Ndufb9	MGI:1913468	Cellular Component	mitochondrial inner membrane	GO:0005743
Contig65	228	NP_609642.1	CG9306	FBgn0032511	Biological process	mitochondrial electron transport, NADH to ubiquinone	GO:0006120
Contig65	228	AAH31539.1	Ndufb9	MGI:1913468	Biological Process	mitochondrial electron transport, NADH to ubiquinone	GO:0006120
Contig65	228	AAH31539.1	Ndufb9	MGI:1913468	Biological Process	sensory perception of sound	GO:0007605
Contig65	228	NP_609642.1	CG9306	FBgn0032511	Molecular function	NADH dehydrogenase (ubiquinone) activity	GO:0008137
Contig65	228	AAH31539.1	Ndufb9	MGI:1913468	Molecular Function	NADH dehydrogenase (ubiquinone) activity	GO:0008137
Contig65	228	AAH31539.1	Ndufb9	MGI:1913468	Molecular Function	oxidoreductase activity	GO:0016491
Contig66	649	NP_032856.1	Abcb4	MGI:97569	Molecular Function	nucleotide binding	GO:0000166
Contig66	649	NP_032856.1	Abcb4	MGI:97569	Molecular Function	nucleic acid binding	GO:0003676
Contig66	649	NP_032856.1	Abcb4	MGI:97569	Molecular Function	ATP binding	GO:0005524
Contig66	649	NP_032856.1	Abcb4	MGI:97569	Biological Process	transport	GO:0006810
Contig66	649	NP_032856.1	Abcb4	MGI:97569	Molecular Function	xenobiotic-transporting ATPase activity	GO:0008559
Contig66	649	NP_032856.1	Abcb4	MGI:97569	Cellular Component	membrane	GO:0016020
Contig66	649	NP_032856.1	Abcb4	MGI:97569	Cellular Component	integral to membrane	GO:0016021
Contig66	649	NP_032856.1	Abcb4	MGI:97569	Molecular Function	hydrolase activity	GO:0016787
Contig66	649	NP_032856.1	Abcb4	MGI:97569	Molecular Function	ATPase activity	GO:0016887
Contig66	649	NP_032856.1	Abcb4	MGI:97569	Molecular Function	nucleoside-triphosphatase activity	GO:0017111
Contig66	649	NP_032856.1	Abcb4	MGI:97569	Molecular Function	ATPase activity, coupled to transmembrane movement of substances	GO:0042626
Contig66	649	NP_032856.1	Abcb4	MGI:97569	Cellular Component	intercellular canaliculus	GO:0046581
Contig69	398	AAH22991.1	Fmo5	MGI:1310004	Molecular Function	monooxygenase activity	GO:0004497
Contig69	398	AAH22991.1	Fmo5	MGI:1310004	Molecular Function	dimethylaniline monooxygenase (N-oxide-forming) activity	GO:0004499
Contig69	398	AAH22991.1	Fmo5	MGI:1310004	Cellular Component	endoplasmic reticulum	GO:0005783
Contig69	398	AAH22991.1	Fmo5	MGI:1310004	Cellular Component	microsome	GO:0005792
Contig69	398	AAH22991.1	Fmo5	MGI:1310004	Biological Process	electron transport	GO:0006118
Contig69	398	AAH22991.1	Fmo5	MGI:1310004	Molecular Function	disulfide oxidoreductase activity	GO:0015036
Contig69	398	AAH22991.1	Fmo5	MGI:1310004	Cellular Component	membrane	GO:0016020
Contig69	398	AAH22991.1	Fmo5	MGI:1310004	Cellular Component	integral to membrane	GO:0016021
Contig69	398	AAH22991.1	Fmo5	MGI:1310004	Molecular Function	oxidoreductase activity	GO:0016491
Contig69	398	AAH22991.1	Fmo5	MGI:1310004	Cellular Component	intrinsic to endoplasmic reticulum membrane	GO:0031227
Contig69	398	AAH22991.1	Fmo5	MGI:1310004	Molecular Function	FAD binding	GO:0050660
Contig69	398	AAH22991.1	Fmo5	MGI:1310004	Molecular Function	NADP binding	GO:0050661
Contig7	665	AAM22077.1	H13	MGI:95886	Cellular Component	endoplasmic reticulum	GO:0005783
Contig7	665	AAM22077.1	H13	MGI:95886	Cellular Component	endoplasmic reticulum membrane	GO:0005789
Contig7	665	AAM22077.1	H13	MGI:95886	Molecular function	peptidase activity	GO:0008233
Contig7	665	AAM22077.1	H13	MGI:95886	Molecular function	D-alanyl-D-alanine endopeptidase activity	GO:0008717
Contig7	665	AAM22077.1	H13	MGI:95886	Cellular Component	membrane	GO:0016020
Contig7	665	AAM22077.1	H13	MGI:95886	Cellular Component	integral to membrane	GO:0016021
Contig7	665	AAM22077.1	H13	MGI:95886	Molecular function	hydrolase activity	GO:0016787
Contig75	263	NP_081577.1	Sdro	MGI:1917311	Biological process	metabolic process	GO:0008152
Contig75	263	NP_081577.1	Sdro	MGI:1917311	Molecular function	oxidoreductase activity	GO:0016491
Contig78	925	AAH31746.1	Rps9	MGI:1924096	Molecular Function	RNA binding	GO:0003723
Contig78	925	AAH31746.1	Rps9	MGI:1924096	Molecular Function	structural constituent of ribosome	GO:0003735
Contig78	925	AAH31746.1	Rps9	MGI:1924096	Cellular Component	intracellular	GO:0005622
Contig78	925	AAH31746.1	Rps9	MGI:1924096	Cellular Component	ribosome	GO:0005840
Contig78	925	AAH31746.1	Rps9	MGI:1924096	Cellular Component	cytosolic small ribosomal subunit (sensu Eukaryota)	GO:0005843
Contig78	925	AAH31746.1	Rps9	MGI:1924096	Biological Process	translation	GO:0006412
Contig78	925	AAH31746.1	Rps9	MGI:1924096	Cellular Component	small ribosomal subunit	GO:0015935
Contig78	925	AAH31746.1	Rps9	MGI:1924096	Molecular Function	rRNA binding	GO:0019843
Contig78	925	AAH31746.1	Rps9	MGI:1924096	Cellular Component	ribonucleoprotein complex	GO:0030529
Contig86	835	NP_724964.1	CG7220	FBgn0033544	Molecular function	ubiquitin conjugating enzyme activity	GO:0004840
Contig86	835	NP_724964.1	CG7220	FBgn0033544	Molecular function	ubiquitin-protein ligase activity	GO:0004842
Contig86	835	AAH20124.1	Ube2w	MGI:1914049	Molecular function	ubiquitin-protein ligase activity	GO:0004842
Contig86	835	AAH20124.1	Ube2w	MGI:1914049	Biological process	protein modification	GO:0006464
Contig86	835	NP_724964.1	CG7220	FBgn0033544	Biological process	proteolysis	GO:0006508
Contig86	835	NP_724964.1	CG7220	FBgn0033544	Biological process	ubiquitin cycle	GO:0006512
Contig86	835	AAH20124.1	Ube2w	MGI:1914049	Biological process	ubiquitin cycle	GO:0006512
Contig86	835	NP_724964.1	CG7220	FBgn0033544	Molecular function	ligase activity	GO:0016874
Contig86	835	AAH20124.1	Ube2w	MGI:1914049	Molecular function	ligase activity	GO:0016874
Contig86	835	AAH20124.1	Ube2w	MGI:1914049	Molecular function	small conjugating protein ligase activity	GO:0019787
Contig87	820	AAH55732.1	Keap1	MGI:1858732	Biological process	in utero embryonic development	GO:0001701
Contig87	820	AAH55732.1	Keap1	MGI:1858732	Molecular function	protein binding	GO:0005515
Contig87	820	AAH55732.1	Keap1	MGI:1858732	Cellular Component	cytoplasm	GO:0005737
Contig87	820	AAH55732.1	Keap1	MGI:1858732	Cellular Component	endoplasmic reticulum	GO:0005783
Contig87	820	AAH55732.1	Keap1	MGI:1858732	Biological process	transcription	GO:0006350
Contig87	820	AAH55732.1	Keap1	MGI:1858732	Biological process	regulation of transcription, DNA-dependent	GO:0006355
Contig87	820	AAH55732.1	Keap1	MGI:1858732	Molecular function	transcription regulator activity	GO:0030528
Contig87	820	AAH55732.1	Keap1	MGI:1858732	Biological process	regulation of transcription	GO:0045449
Contig87	820	AAH55732.1	Keap1	MGI:1858732	Biological process	regulation of epidermal cell differentiation	GO:0045604
Contig91	480	AAH55034.1	Mettl7a / Aam-B	MGI:1916523	Molecular function	methyltransferase activity	GO:0008168
Contig91	480	NP_082129.2	Mettl7b	MGI:1918914	Molecular function	methyltransferase activity	GO:0008168
Contig91	480	NP_082129.2	Mettl7b	MGI:1918914	Molecular function	S-adenosylmethionine-dependent methyltransferase activity	GO:0008757
Contig91	480	AAH55034.1	Mettl7a / Aam-B	MGI:1916523	Molecular function	transferase activity	GO:0016740
Contig91	480	NP_082129.2	Mettl7b	MGI:1918914	Molecular function	transferase activity	GO:0016740
Contig92	624	NP_056624.1	Krtap5-4	MGI:1354758	Molecular function	Molecular function	GO:0003674
Contig92	624	NP_056624.1	Krtap5-4	MGI:1354758	Cellular Component	Cellular Component	GO:0005575
Contig92	624	NP_056624.1	Krtap5-4	MGI:1354758	Biological process	Biological process	GO:0008150
Contig93	662	XP_906141.1	Pmpcb	MGI:1920328	Molecular function	metalloendopeptidase activity	GO:0004222
Contig93	662	XP_906141.1	Pmpcb	MGI:1920328	Molecular function	mitochondrial processing peptidase activity	GO:0004240
Contig93	662	XP_906141.1	Pmpcb	MGI:1920328	Cellular Component	mitochondrion	GO:0005739
Contig93	662	XP_906141.1	Pmpcb	MGI:1920328	Cellular Component	mitochondrial inner membrane	GO:0005743
Contig93	662	XP_906141.1	Pmpcb	MGI:1920328	Biological process	proteolysis	GO:0006508
Contig93	662	XP_906141.1	Pmpcb	MGI:1920328	Molecular function	peptidase activity	GO:0008233
Contig93	662	XP_906141.1	Pmpcb	MGI:1920328	Molecular function	metallopeptidase activity	GO:0008237
Contig93	662	XP_906141.1	Pmpcb	MGI:1920328	Molecular function	zinc ion binding	GO:0008270
Contig93	662	XP_906141.1	Pmpcb	MGI:1920328	Molecular function	hydrolase activity	GO:0016787
Contig93	662	XP_906141.1	Pmpcb	MGI:1920328	Molecular function	metal ion binding	GO:0046872
Contig94	478	AAH30344.1	Txnl5	MGI:1289248	Biological process	electron transport	GO:0006118
Contig94	478	AAH30344.1	Txnl5	MGI:1289248	Molecular function	electron carrier activity	GO:0009055
Contig94	478	AAH30344.1	Txnl5	MGI:1289248	Molecular function	protein disulfide oxidoreductase activity	GO:0015035
Contig94	478	AAH30344.1	Txnl5	MGI:1289248	Biological process	cell redox homeostasis	GO:0045454
Contig97	409	NP_524714.1	hoip	FBgn0015393	Biological process	nuclear mRNA splicing, via spliceosome	GO:0000398
Contig97	409	NP_524714.1	hoip	FBgn0015393	Molecular function	mRNA binding	GO:0003729
Contig97	409	NP_524714.1	hoip	FBgn0015393	Molecular function	structural constituent of ribosome	GO:0003735
Contig97	409	NP_524714.1	hoip	FBgn0015393	Biological process	nervous system development	GO:0007399
Contig97	409	NP_524714.1	hoip	FBgn0015393	Biological process	peripheral nervous system development	GO:0007422
Contig97	409	NP_524714.1	hoip	FBgn0015393	Biological process	ribosome biogenesis and assembly	GO:0042254
Contig98	658	NP_034831.1	Lect1	MGI:1341171	Biological process	multicellular organismal development	GO:0007275
Contig98	658	NP_034831.1	Lect1	MGI:1341171	Cellular Component	membrane	GO:0016020
Contig98	658	NP_034831.1	Lect1	MGI:1341171	Cellular Component	integral to membrane	GO:0016021
Contig98	658	NP_034831.1	Lect1	MGI:1341171	Biological process	negative regulation of angiogenesis	GO:0016525
Contig98	658	NP_034831.1	Lect1	MGI:1341171	Biological process	cell differentiation	GO:0030154
Contig98	658	NP_034831.1	Lect1	MGI:1341171	Biological process	negative regulation of vascular endothelial growth factor receptor signaling pathway	GO:0030948
Contig98	658	NP_034831.1	Lect1	MGI:1341171	Biological process	cartilage development	GO:0051216
Contig99	660	NP_872117.1	T22F3.3b	WBGene00020696	Biological process	cytokinesis	GO:0000910
Contig99	660	NP_872117.1	T22F3.3b	WBGene00020696	Molecular function	phosphorylase activity	GO:0004645
Contig99	660	NP_872117.1	T22F3.3b	WBGene00020696	Biological process	carbohydrate metabolic process	GO:0005975
Contig99	660	NP_872117.1	T22F3.3b	WBGene00020696	Biological process	embryonic development (sensu Metazoa)	GO:0009792
Contig99	660	NP_872117.1	T22F3.3b	WBGene00020696	Molecular function	pyridoxal phosphate binding	GO:0030170
Contig99	660	NP_872117.1	T22F3.3b	WBGene00020696	Biological process	embryonic cleavage	GO:0040016
Cotig222	413	NP_611420.1	cer	FBgn0034443	Molecular function	cysteine protease inhibitor activity	GO:0004869
EW1_F1plate01_B01	377	AAL68189.2	CG5703	FBgn0030853	Molecular function	NADH dehydrogenase activity	GO:0003954
EW1_F1plate01_B01	377	AAH30946.1	Ndufv2	MGI:1920150	Molecular function	NADH dehydrogenase activity	GO:0003954
EW1_F1plate01_B01	377	AAH30946.1	Ndufv2	MGI:1920150	Molecular function	iron ion binding	GO:0005506
EW1_F1plate01_B01	377	AAH30946.1	Ndufv2	MGI:1920150	Cellular Component	mitochondrion	GO:0005739
EW1_F1plate01_B01	377	AAH30946.1	Ndufv2	MGI:1920150	Biological process	electron transport	GO:0006118
EW1_F1plate01_B01	377	AAL68189.2	CG5703	FBgn0030853	Biological process	mitochondrial electron transport, NADH to ubiquinone	GO:0006120
EW1_F1plate01_B01	377	AAL68189.2	CG5703	FBgn0030853	Molecular function	NADH dehydrogenase (ubiquinone) activity	GO:0008137
EW1_F1plate01_B01	377	AAH30946.1	Ndufv2	MGI:1920150	Molecular function	NADH dehydrogenase (ubiquinone) activity	GO:0008137
EW1_F1plate01_B01	377	AAH30946.1	Ndufv2	MGI:1920150	Molecular function	oxidoreductase activity	GO:0016491
EW1_F1plate01_B01	377	AAH30946.1	Ndufv2	MGI:1920150	Molecular function	metal ion binding	GO:0046872
EW1_F1plate01_B01	377	AAH30946.1	Ndufv2	MGI:1920150	Molecular function	NAD binding	GO:0051287
EW1_F1plate01_B01	377	AAH30946.1	Ndufv2	MGI:1920150	Molecular function	iron-sulfur cluster binding	GO:0051536
EW1_F1plate01_B01	377	AAH30946.1	Ndufv2	MGI:1920150	Molecular function	2 iron, 2 sulfur cluster binding	GO:0051537
EW1_F1plate01_B02	383	AAK73930.1	Y71G12B.4	WBGene00022144	Molecular function	monooxygenase activity	GO:0004497
EW1_F1plate01_B02	383	AAK73930.1	Y71G12B.4	WBGene00022144	Molecular function	peptidylglycine monooxygenase activity	GO:0004504
EW1_F1plate01_B02	383	AAK73930.1	Y71G12B.4	WBGene00022144	Molecular function	copper ion binding	GO:0005507
EW1_F1plate01_B02	383	AAK73930.1	Y71G12B.4	WBGene00022144	Biological process	peptide metabolic process	GO:0006518
EW1_F1plate01_B02	383	AAK73930.1	Y71G12B.4	WBGene00022144	Cellular Component	membrane	GO:0016020
EW1_F1plate01_B03	247	AAH21768.1	H3f3b	MGI:1101768	Cellular Component	nucleosome	GO:0000786
EW1_F1plate01_B03	247	AAH21768.1	H3f3b	MGI:1101768	Molecular function	DNA binding	GO:0003677
EW1_F1plate01_B03	247	AAH21768.1	H3f3b	MGI:1101768	Cellular Component	nucleus	GO:0005634
EW1_F1plate01_B03	247	AAH21768.1	H3f3b	MGI:1101768	Cellular Component	chromosome	GO:0005694
EW1_F1plate01_B03	247	AAH21768.1	H3f3b	MGI:1101768	Biological process	nucleosome assembly	GO:0006334
EW1_F1plate01_B03	247	AAH21768.1	H3f3b	MGI:1101768	Biological process	chromosome organization and biogenesis (sensu Eukaryota)	GO:0007001
EW1_F1plate01_B04	211	AAH17514.1	Rabl4	MGI:1914292	Molecular function	nucleotide binding	GO:0000166
EW1_F1plate01_B04	211	AAH17514.1	Rabl4	MGI:1914292	Molecular function	GTP binding	GO:0005525
EW1_F1plate01_B04	211	AAH17514.1	Rabl4	MGI:1914292	Biological process	small GTPase mediated signal transduction	GO:0007264
EW1_F1plate01_B08	421	NP_663509.2	Btbd3	MGI:2385155	Molecular function	protein binding	GO:0005515
EW1_F1plate01_B08	421	NP_964008.1	Btbd6	MGI:3026623	Molecular function	protein binding	GO:0005515
EW1_F1plate01_B10	395	AAK93864.2	Y54G2A.23	WBGene00021888	Molecular function	nucleic acid binding	GO:0003676
EW1_F1plate01_B10	395	NP_477445.1	ARP-like	FBgn0027095	Molecular function	calcium ion binding	GO:0005509
EW1_F1plate01_B10	395	AAK93864.2	Y54G2A.23	WBGene00021888	Cellular Component	endoplasmic reticulum	GO:0005783
EW1_F1plate01_B11	621	AAH03896.2	Rpl17	MGI:2448270	Molecular function	structural constituent of ribosome	GO:0003735
EW1_F1plate01_B11	621	AAH03896.2	Rpl17	MGI:2448270	Cellular Component	intracellular	GO:0005622
EW1_F1plate01_B11	621	AAH03896.2	Rpl17	MGI:2448270	Cellular Component	ribosome	GO:0005840
EW1_F1plate01_B11	621	AAH03896.2	Rpl17	MGI:2448270	Biological process	translation	GO:0006412
EW1_F1plate01_B11	621	AAH03896.2	Rpl17	MGI:2448270	Cellular Component	large ribosomal subunit	GO:0015934
EW1_F1plate01_B11	621	AAH03896.2	Rpl17	MGI:2448270	Cellular Component	ribonucleoprotein complex	GO:0030529
EW1_F1plate01_C06	311	AAH28865.1	Bzw1	MGI:1914132	Molecular function	translation initiation factor activity	GO:0003743
EW1_F1plate01_C06	311	AAH13060.1	Bzw2	MGI:1914162	Molecular function	translation initiation factor activity	GO:0003743
EW1_F1plate01_C06	311	AAH13060.1	Bzw2	MGI:1914162	Molecular function	protein binding	GO:0005515
EW1_F1plate01_C06	311	AAH28865.1	Bzw1	MGI:1914132	Biological process	transcription	GO:0006350
EW1_F1plate01_C06	311	AAH28865.1	Bzw1	MGI:1914132	Biological process	regulation of transcription, DNA-dependent	GO:0006355
EW1_F1plate01_C06	311	AAH28865.1	Bzw1	MGI:1914132	Biological process	regulation of translational initiation	GO:0006446
EW1_F1plate01_C06	311	AAH13060.1	Bzw2	MGI:1914162	Biological process	regulation of translational initiation	GO:0006446
EW1_F1plate01_C06	311	AAH13060.1	Bzw2	MGI:1914162	Biological process	multicellular organismal development	GO:0007275
EW1_F1plate01_C06	311	AAH13060.1	Bzw2	MGI:1914162	Biological process	nervous system development	GO:0007399
EW1_F1plate01_C06	311	AAH13060.1	Bzw2	MGI:1914162	Biological process	cell differentiation	GO:0030154
EW1_F1plate01_C07	191	CAA83004.1	cts-1	WBGene00000833	Biological process	larval development (sensu Nematoda)	GO:0002119
EW1_F1plate01_C07	191	NP_727091.1	G0030	FBgn0026708	Molecular function	citrate (Si)-synthase activity	GO:0004108
EW1_F1plate01_C07	191	CAA83004.1	cts-1	WBGene00000833	Molecular function	citrate (Si)-synthase activity	GO:0004108
EW1_F1plate01_C07	191	CAA83004.1	cts-1	WBGene00000833	Cellular Component	cytoplasm	GO:0005737
EW1_F1plate01_C07	191	CAA83004.1	cts-1	WBGene00000833	Biological process	main pathways of carbohydrate metabolic process	GO:0006092
EW1_F1plate01_C07	191	NP_727091.1	G0030	FBgn0026708	Biological process	tricarboxylic acid cycle	GO:0006099
EW1_F1plate01_C07	191	CAA83004.1	cts-1	WBGene00000833	Biological process	tricarboxylic acid cycle	GO:0006099
EW1_F1plate01_C07	191	CAA83004.1	cts-1	WBGene00000833	Biological process	embryonic development (sensu Metazoa)	GO:0009792
EW1_F1plate01_C07	191	NP_727091.1	G0030	FBgn0026708	Molecular function	lyase activity	GO:0016829
EW1_F1plate01_C07	191	CAA83004.1	cts-1	WBGene00000833	Biological process	growth	GO:0040007
EW1_F1plate01_C07	191	CAA83004.1	cts-1	WBGene00000833	Biological process	positive regulation of growth rate	GO:0040010
EW1_F1plate01_C07	191	CAA83004.1	cts-1	WBGene00000833	Molecular function	transferase activity, transferring acyl groups, acyl groups converted into alkyl on transfer	GO:0046912
EW1_F1plate01_C10	302	CAC51075.1	Y39B6A.3	WBGene00012666	Biological process	larval development (sensu Nematoda)	GO:0002119
EW1_F1plate01_C10	302	NP_081197.1	Hbld2 / Isca1	MGI:1916296	Molecular function	iron ion binding	GO:0005506
EW1_F1plate01_C10	302	CAC51075.1	Y39B6A.3	WBGene00012666	Molecular function	iron ion binding	GO:0005506
EW1_F1plate01_C10	302	NP_081197.1	Hbld2 / Isca1	MGI:1916296	Cellular Component	mitochondrion	GO:0005739
EW1_F1plate01_C10	302	CAC51075.1	Y39B6A.3	WBGene00012666	Biological process	biological_process	GO:0007582
EW1_F1plate01_C10	302	CAC51075.1	Y39B6A.3	WBGene00012666	Biological process	embryonic development (sensu Metazoa)	GO:0009792
EW1_F1plate01_C10	302	CAC51075.1	Y39B6A.3	WBGene00012666	Biological process	iron-sulfur cluster assembly	GO:0016226
EW1_F1plate01_C10	302	CAC51075.1	Y39B6A.3	WBGene00012666	Biological process	growth	GO:0040007
EW1_F1plate01_C10	302	CAC51075.1	Y39B6A.3	WBGene00012666	Biological process	positive regulation of growth rate	GO:0040010
EW1_F1plate01_C10	302	NP_081197.1	Hbld2 / Isca1	MGI:1916296	Molecular function	iron-sulfur cluster binding	GO:0051536
EW1_F1plate01_D10	366	AAV34801.1	unc-89	WBGene00006820	Molecular function	magnesium ion binding	GO:0000287
EW1_F1plate01_D10	366	AAV34801.1	unc-89	WBGene00006820	Biological process	regulation of cell growth	GO:0001558
EW1_F1plate01_D10	366	AAV34801.1	unc-89	WBGene00006820	Molecular function	protein kinase activity	GO:0004672
EW1_F1plate01_D10	366	AAV34801.1	unc-89	WBGene00006820	Molecular function	protein serine/threonine kinase activity	GO:0004674
EW1_F1plate01_D10	366	AAV34801.1	unc-89	WBGene00006820	Molecular function	protein-tyrosine kinase activity	GO:0004713
EW1_F1plate01_D10	366	AAV34801.1	unc-89	WBGene00006820	Molecular function	protein tyrosine phosphatase activity	GO:0004725
EW1_F1plate01_D10	366	AAV34801.1	unc-89	WBGene00006820	Molecular function	vascular endothelial growth factor receptor activity	GO:0005021
EW1_F1plate01_D10	366	AAV34801.1	unc-89	WBGene00006820	Molecular function	guanyl-nucleotide exchange factor activity	GO:0005085
EW1_F1plate01_D10	366	AAV34801.1	unc-89	WBGene00006820	Molecular function	Rho guanyl-nucleotide exchange factor activity	GO:0005089
EW1_F1plate01_D10	366	AAV34801.1	unc-89	WBGene00006820	Molecular function	insulin-like growth factor binding	GO:0005520
EW1_F1plate01_D10	366	AAV34801.1	unc-89	WBGene00006820	Molecular function	ATP binding	GO:0005524
EW1_F1plate01_D10	366	AAV34801.1	unc-89	WBGene00006820	Cellular Component	extracellular region	GO:0005576
EW1_F1plate01_D10	366	AAV34801.1	unc-89	WBGene00006820	Cellular Component	extracellular matrix (sensu Metazoa)	GO:0005578
EW1_F1plate01_D10	366	AAV34801.1	unc-89	WBGene00006820	Cellular Component	intracellular	GO:0005622
EW1_F1plate01_D10	366	AAV34801.1	unc-89	WBGene00006820	Biological process	carbohydrate metabolic process	GO:0005975
EW1_F1plate01_D10	366	AAV34801.1	unc-89	WBGene00006820	Biological process	DNA repair	GO:0006281
EW1_F1plate01_D10	366	AAV34801.1	unc-89	WBGene00006820	Biological process	protein amino acid phosphorylation	GO:0006468
EW1_F1plate01_D10	366	AAV34801.1	unc-89	WBGene00006820	Biological process	protein amino acid dephosphorylation	GO:0006470
EW1_F1plate01_D10	366	AAV34801.1	unc-89	WBGene00006820	Biological process	cell adhesion	GO:0007155
EW1_F1plate01_D10	366	AAV34801.1	unc-89	WBGene00006820	Biological process	intracellular signaling cascade	GO:0007242
EW1_F1plate01_D10	366	AAV34801.1	unc-89	WBGene00006820	Biological process	blood coagulation	GO:0007596
EW1_F1plate01_D10	366	AAV34801.1	unc-89	WBGene00006820	Biological process	locomotory behavior	GO:0007626
EW1_F1plate01_D10	366	AAV34801.1	unc-89	WBGene00006820	Cellular Component	A band	GO:0031672
EW1_F1plate01_D10	366	AAV34801.1	unc-89	WBGene00006820	Biological process	regulation of Rho protein signal transduction	GO:0035023
EW1_F1plate01_E01	180	NP_766194.2	2007-03-06	MGI:2442773	Cellular Component	endoplasmic reticulum	GO:0005783
EW1_F1plate01_E01	180	NP_766194.2	2007-03-06	MGI:2442773	Biological process	ubiquitin cycle	GO:0006512
EW1_F1plate01_E01	180	NP_766194.2	2007-03-06	MGI:2442773	Molecular function	zinc ion binding	GO:0008270
EW1_F1plate01_E01	180	NP_766194.2	2007-03-06	MGI:2442773	Cellular Component	membrane	GO:0016020
EW1_F1plate01_E01	180	NP_766194.2	2007-03-06	MGI:2442773	Cellular Component	integral to membrane	GO:0016021
EW1_F1plate01_E01	180	NP_766194.2	2007-03-06	MGI:2442773	Molecular function	ligase activity	GO:0016874
EW1_F1plate01_E01	180	NP_766194.2	2007-03-06	MGI:2442773	Molecular function	metal ion binding	GO:0046872
EW1_F1plate01_F03	509	NP_071707.1	Tnr	MGI:99516	Molecular function	receptor binding	GO:0005102
EW1_F1plate01_F03	509	NP_071707.1	Tnr	MGI:99516	Molecular function	protein binding	GO:0005515
EW1_F1plate01_F03	509	NP_071707.1	Tnr	MGI:99516	Cellular Component	proteinaceous extracellular matrix	GO:0005578
EW1_F1plate01_F03	509	NP_071707.1	Tnr	MGI:99516	Biological process	cell adhesion	GO:0007155
EW1_F1plate01_F03	509	NP_071707.1	Tnr	MGI:99516	Biological process	signal transduction	GO:0007165
EW1_F1plate01_F03	509	NP_071707.1	Tnr	MGI:99516	Cellular Component	cell surface	GO:0009986
EW1_F1plate01_F03	509	NP_071707.1	Tnr	MGI:99516	Biological process	extracellular matrix organization and biogenesis	GO:0030198
EW1_F1plate01_F03	509	NP_071707.1	Tnr	MGI:99516	Cellular Component	lipid raft	GO:0045121
EW1_F1plate01_F03	509	NP_071707.1	Tnr	MGI:99516	Molecular function	sphingolipid binding	GO:0046625
EW1_F1plate01_F05	231	NP_067617.2	Agrin	MGI:87961	Cellular Component	basal lamina	GO:0005605
EW1_F1plate01_F05	231	NP_067617.2	Agrin	MGI:87961	Cellular Component	extracellular space	GO:0005615
EW1_F1plate01_F05	231	NP_067617.2	Agrin	MGI:87961	Biological Process	plasma membrane organization and biogenesis	GO:0007009
EW1_F1plate01_F05	231	NP_067617.2	Agrin	MGI:87961	Biological Process	synaptic transmission	GO:0007268
EW1_F1plate01_F05	231	NP_067617.2	Agrin	MGI:87961	Biological Process	neuromuscular junction development	GO:0007528
EW1_F1plate01_F05	231	NP_067617.2	Agrin	MGI:87961	Biological Process	regulation of synaptic growth at neuromuscular junction	GO:0008582
EW1_F1plate01_F05	231	NP_067617.2	Agrin	MGI:87961	Cellular Component	cell surface	GO:0009986
EW1_F1plate01_F05	231	NP_067617.2	Agrin	MGI:87961	Molecular Function	acetylcholine receptor regulator activity	GO:0030548
EW1_F1plate01_F05	231	NP_067617.2	Agrin	MGI:87961	Biological Process	receptor clustering	GO:0043113
EW1_F1plate01_F05	231	NP_067617.2	Agrin	MGI:87961	Biological Process	neurotransmitter receptor metabolic process	GO:0045213
EW1_F1plate01_F05	231	NP_067617.2	Agrin	MGI:87961	Biological Process	positive regulation of transcription from RNA polymerase II promoter	GO:0045944
EW1_F1plate01_F11	231	NP_067617.2	Agrin	MGI:87961	Cellular Component	basal lamina	GO:0005605
EW1_F1plate01_F11	231	NP_067617.2	Agrin	MGI:87961	Cellular Component	extracellular space	GO:0005615
EW1_F1plate01_F11	231	NP_067617.2	Agrin	MGI:87961	Biological Process	plasma membrane organization and biogenesis	GO:0007009
EW1_F1plate01_F11	231	NP_067617.2	Agrin	MGI:87961	Biological Process	synaptic transmission	GO:0007268
EW1_F1plate01_F11	231	NP_067617.2	Agrin	MGI:87961	Biological Process	neuromuscular junction development	GO:0007528
EW1_F1plate01_F11	231	NP_067617.2	Agrin	MGI:87961	Biological Process	regulation of synaptic growth at neuromuscular junction	GO:0008582
EW1_F1plate01_F11	231	NP_067617.2	Agrin	MGI:87961	Cellular Component	cell surface	GO:0009986
EW1_F1plate01_F11	231	NP_067617.2	Agrin	MGI:87961	Molecular Function	acetylcholine receptor regulator activity	GO:0030548
EW1_F1plate01_F11	231	NP_067617.2	Agrin	MGI:87961	Biological Process	receptor clustering	GO:0043113
EW1_F1plate01_F11	231	NP_067617.2	Agrin	MGI:87961	Biological Process	neurotransmitter receptor metabolic process	GO:0045213
EW1_F1plate01_F11	231	NP_067617.2	Agrin	MGI:87961	Biological Process	positive regulation of transcription from RNA polymerase II promoter	GO:0045944
EW1_F1plate01_F12	471	NP_722724.1	Eno	FBgn0000579	Cellular Component	phosphopyruvate hydratase complex	GO:0000015
EW1_F1plate01_F12	471	NP_722724.1	Eno	FBgn0000579	Molecular function	phosphopyruvate hydratase activity	GO:0004634
EW1_F1plate01_F12	471	NP_722724.1	Eno	FBgn0000579	Biological process	glycolysis	GO:0006096
EW1_F1plate01_G06	481	NP_034210.1	Dspp	MGI:109172	Biological process	ossification	GO:0001503
EW1_F1plate01_G06	481	NP_034210.1	Dspp	MGI:109172	Molecular function	calcium ion binding	GO:0005509
EW1_F1plate01_G06	481	NP_034210.1	Dspp	MGI:109172	Cellular Component	proteinaceous extracellular matrix	GO:0005578
EW1_F1plate01_G06	481	NP_034210.1	Dspp	MGI:109172	Cellular Component	extracellular space	GO:0005615
EW1_F1plate01_G07	651	AAH79896.1	Tln2	MGI:1917799	Molecular function	actin binding	GO:0003779
EW1_F1plate01_G07	651	AAH79896.1	Tln2	MGI:1917799	Molecular function	structural molecule activity	GO:0005198
EW1_F1plate01_G07	651	AAH79896.1	Tln2	MGI:1917799	Cellular Component	cytoskeleton	GO:0005856
EW1_F1plate01_G08	465	CAA98082.2	unc-22	WBGene00006759	Molecular function	magnesium ion binding	GO:0000287
EW1_F1plate01_G08	465	CAA98082.2	unc-22	WBGene00006759	Molecular function	protein kinase activity	GO:0004672
EW1_F1plate01_G08	465	AAK77295.1	bt	FBgn0005666	Molecular function	protein serine/threonine kinase activity	GO:0004674
EW1_F1plate01_G08	465	CAA98082.2	unc-22	WBGene00006759	Molecular function	protein serine/threonine kinase activity	GO:0004674
EW1_F1plate01_G08	465	AAK77295.1	bt	FBgn0005666	Molecular function	myosin light chain kinase activity	GO:0004687
EW1_F1plate01_G08	465	CAA98082.2	unc-22	WBGene00006759	Molecular function	atypical protein kinase C activity	GO:0004700
EW1_F1plate01_G08	465	AAK77295.1	bt	FBgn0005666	Molecular function	receptor signaling protein serine/threonine kinase activity	GO:0004702
EW1_F1plate01_G08	465	CAA98082.2	unc-22	WBGene00006759	Molecular function	protein-tyrosine kinase activity	GO:0004713
EW1_F1plate01_G08	465	CAA98082.2	unc-22	WBGene00006759	Molecular function	non-membrane spanning protein tyrosine kinase activity	GO:0004715
EW1_F1plate01_G08	465	CAA98082.2	unc-22	WBGene00006759	Molecular function	aminoacyl-tRNA ligase activity	GO:0004812
EW1_F1plate01_G08	465	AAK77295.1	bt	FBgn0005666	Molecular function	structural constituent of cytoskeleton	GO:0005200
EW1_F1plate01_G08	465	AAK77295.1	bt	FBgn0005666	Molecular function	ATP binding	GO:0005524
EW1_F1plate01_G08	465	CAA98082.2	unc-22	WBGene00006759	Molecular function	ATP binding	GO:0005524
EW1_F1plate01_G08	465	CAA98082.2	unc-22	WBGene00006759	Cellular Component	extracellular matrix (sensu Metazoa)	GO:0005578
EW1_F1plate01_G08	465	AAK77295.1	bt	FBgn0005666	Cellular Component	cytoplasm	GO:0005737
EW1_F1plate01_G08	465	CAA98082.2	unc-22	WBGene00006759	Cellular Component	cytoplasm	GO:0005737
EW1_F1plate01_G08	465	AAK77295.1	bt	FBgn0005666	Biological process	carbohydrate metabolism	GO:0005975
EW1_F1plate01_G08	465	CAA98082.2	unc-22	WBGene00006759	Biological process	tRNA aminoacylation for protein translation	GO:0006418
EW1_F1plate01_G08	465	AAK77295.1	bt	FBgn0005666	Biological process	protein modification	GO:0006464
EW1_F1plate01_G08	465	AAK77295.1	bt	FBgn0005666	Biological process	protein amino acid phosphorylation	GO:0006468
EW1_F1plate01_G08	465	CAA98082.2	unc-22	WBGene00006759	Biological process	protein amino acid phosphorylation	GO:0006468
EW1_F1plate01_G08	465	AAK77295.1	bt	FBgn0005666	Biological process	cell motility	GO:0006928
EW1_F1plate01_G08	465	AAK77295.1	bt	FBgn0005666	Biological process	muscle contraction	GO:0006936
EW1_F1plate01_G08	465	AAK77295.1	bt	FBgn0005666	Biological process	cytoskeleton organization and biogenesis	GO:0007010
EW1_F1plate01_G08	465	AAK77295.1	bt	FBgn0005666	Biological process	cell communication	GO:0007154
EW1_F1plate01_G08	465	CAA98082.2	unc-22	WBGene00006759	Biological process	cell adhesion	GO:0007155
EW1_F1plate01_G08	465	AAK77295.1	bt	FBgn0005666	Biological process	cell-matrix adhesion	GO:0007160
EW1_F1plate01_G08	465	AAK77295.1	bt	FBgn0005666	Biological process	signal transduction	GO:0007165
EW1_F1plate01_G08	465	CAA98082.2	unc-22	WBGene00006759	Biological process	signal transduction	GO:0007165
EW1_F1plate01_G08	465	AAK77295.1	bt	FBgn0005666	Biological process	mesoderm development	GO:0007498
EW1_F1plate01_G08	465	CAA98082.2	unc-22	WBGene00006759	Biological process	blood coagulation	GO:0007596
EW1_F1plate01_G08	465	CAA98082.2	unc-22	WBGene00006759	Biological process	locomotory behavior	GO:0007626
EW1_F1plate01_G08	465	CAA98082.2	unc-22	WBGene00006759	Molecular function	zinc ion binding	GO:0008270
EW1_F1plate01_G08	465	AAK77295.1	bt	FBgn0005666	Biological process	protein metabolism	GO:0019538
EW1_F1plate01_G08	465	AAK77295.1	bt	FBgn0005666	Molecular function	phosphopantetheine binding	GO:0031177
EW1_F1plate01_G08	465	CAA98082.2	unc-22	WBGene00006759	Biological process	locomotion	GO:0040011
EW1_F1plate01_H02	490	NP_034155.2	Dcx	MGI:1277171	Biological process	neuron migration	GO:0001764
EW1_F1plate01_H02	490	NP_034155.2	Dcx	MGI:1277171	Molecular function	protein binding	GO:0005515
EW1_F1plate01_H02	490	NP_034155.2	Dcx	MGI:1277171	Cellular Component	cytoskeleton	GO:0005856
EW1_F1plate01_H02	490	NP_034155.2	Dcx	MGI:1277171	Cellular Component	microtubule associated complex	GO:0005875
EW1_F1plate01_H02	490	NP_034155.2	Dcx	MGI:1277171	Biological process	intracellular signaling cascade	GO:0007242
EW1_F1plate01_H02	490	NP_034155.2	Dcx	MGI:1277171	Biological process	multicellular organismal development	GO:0007275
EW1_F1plate01_H02	490	NP_034155.2	Dcx	MGI:1277171	Biological process	nervous system development	GO:0007399
EW1_F1plate01_H02	490	NP_034155.2	Dcx	MGI:1277171	Biological process	central nervous system development	GO:0007417
EW1_F1plate01_H02	490	NP_034155.2	Dcx	MGI:1277171	Biological process	brain development	GO:0007420
EW1_F1plate01_H02	490	NP_034155.2	Dcx	MGI:1277171	Molecular function	microtubule binding	GO:0008017
EW1_F1plate01_H02	490	NP_034155.2	Dcx	MGI:1277171	Biological process	central nervous system projection neuron axonogenesis	GO:0021952
EW1_F1plate01_H02	490	NP_034155.2	Dcx	MGI:1277171	Biological process	cell differentiation	GO:0030154
EW1_F1plate01_H02	490	NP_034155.2	Dcx	MGI:1277171	Biological process	axon extension	GO:0048675
EW1_F1plate01_H02	490	NP_034155.2	Dcx	MGI:1277171	Biological process	dendrite morphogenesis	GO:0048813
EW1_F1plate01_H09	351	AAH14783.1	Psmb3	MGI:1347014	Molecular Function	endopeptidase activity	GO:0004175
EW1_F1plate01_H09	351	AAH14783.1	Psmb3	MGI:1347014	Molecular Function	threonine endopeptidase activity	GO:0004298
EW1_F1plate01_H09	351	AAH14783.1	Psmb3	MGI:1347014	Cellular Component	cytosol	GO:0005829
EW1_F1plate01_H09	351	AAH14783.1	Psmb3	MGI:1347014	Cellular Component	proteasome core complex (sensu Eukaryota)	GO:0005839
EW1_F1plate01_H09	351	AAH14783.1	Psmb3	MGI:1347014	Biological Process	ubiquitin-dependent protein catabolic process	GO:0006511
EW1_F1plate01_H09	351	AAH14783.1	Psmb3	MGI:1347014	Molecular Function	peptidase activity	GO:0008233
EW1_F1plate01_H09	351	AAH14783.1	Psmb3	MGI:1347014	Molecular Function	hydrolase activity	GO:0016787
EW1_F1plate01_H09	351	AAH14783.1	Psmb3	MGI:1347014	Biological Process	protein catabolic process	GO:0030163
EW1_F1plate01_H09	351	AAH14783.1	Psmb3	MGI:1347014	Cellular Component	protein complex	GO:0043234
EW1_F1plate02_A02	468	NP_511136.2	fw	FBgn0001083	Molecular function	sugar binding	GO:0005529
EW1_F1plate02_A02	468	NP_573006.1	CG9095	FBgn0030617	Molecular function	sugar binding	GO:0005529
EW1_F1plate02_A02	468	NP_573006.1	CG9095	FBgn0030617	Biological process	defense response	GO:0006952
EW1_F1plate02_A02	468	NP_511136.2	fw	FBgn0001083	Biological process	cell adhesion	GO:0007155
EW1_F1plate02_A02	468	NP_511136.2	fw	FBgn0001083	Biological process	sensory organ development	GO:0007423
EW1_F1plate02_A02	468	NP_511136.2	fw	FBgn0001083	Biological process	wing morphogenesis	GO:0007476
EW1_F1plate02_A02	468	NP_511136.2	fw	FBgn0001083	Molecular function	serine-type peptidase activity	GO:0008236
EW1_F1plate02_A05	680	AAH03310.1	Commd7	MGI:1914197	Molecular function	Molecular function	GO:0003674
EW1_F1plate02_A05	680	AAH03310.1	Commd7	MGI:1914197	Cellular Component	Cellular Component	GO:0005575
EW1_F1plate02_A05	680	AAH03310.1	Commd7	MGI:1914197	Biological process	Biological process	GO:0008150
EW1_F1plate02_B02	393	AAH55871.1	Anxa4	MGI:88030	Biological process	kidney development	GO:0001822
EW1_F1plate02_B02	393	AAH55871.1	Anxa4	MGI:88030	Molecular function	calcium ion binding	GO:0005509
EW1_F1plate02_B02	393	AAH55871.1	Anxa4	MGI:88030	Molecular function	calcium-dependent phospholipid binding	GO:0005544
EW1_F1plate02_B02	393	AAH55871.1	Anxa4	MGI:88030	Cellular Component	apical plasma membrane	GO:0016324
EW1_F1plate02_B05	387	AAH03780.1	Chi3l1 / brp39	MGI:1340899	Molecular function	catalytic activity	GO:0003824
EW1_F1plate02_B05	387	AAH03780.1	Chi3l1 / brp39	MGI:1340899	Molecular function	hydrolase activity, hydrolyzing O-glycosyl compounds	GO:0004553
EW1_F1plate02_B05	387	AAH03780.1	Chi3l1 / brp39	MGI:1340899	Molecular function	chitinase activity	GO:0004568
EW1_F1plate02_B05	387	AAH03780.1	Chi3l1 / brp39	MGI:1340899	Cellular Component	extracellular space	GO:0005615
EW1_F1plate02_B05	387	AAH03780.1	Chi3l1 / brp39	MGI:1340899	Biological process	carbohydrate metabolic process	GO:0005975
EW1_F1plate02_B05	387	AAH03780.1	Chi3l1 / brp39	MGI:1340899	Biological process	chitin catabolic process	GO:0006032
EW1_F1plate02_B05	387	AAH03780.1	Chi3l1 / brp39	MGI:1340899	Molecular function	cation binding	GO:0043169
EW1_F1plate02_B07	366	XP_289920.5	Flna	MGI:95556	Molecular function	actin binding	GO:0003779
EW1_F1plate02_B07	366	XP_289920.5	Flna	MGI:95556	Molecular function	protein kinase C binding	GO:0005080
EW1_F1plate02_B07	366	XP_289920.5	Flna	MGI:95556	Molecular function	protein binding	GO:0005515
EW1_F1plate02_B07	366	XP_289920.5	Flna	MGI:95556	Cellular Component	Golgi trans face	GO:0005802
EW1_F1plate02_B07	366	XP_289920.5	Flna	MGI:95556	Cellular Component	cytoskeleton	GO:0005856
EW1_F1plate02_B07	366	XP_289920.5	Flna	MGI:95556	Biological process	early endosome to late endosome transport	GO:0045022
EW1_F1plate02_D07	674	NP_523783.1	Gbp	FBgn0013969	Cellular Component	ubiquitin ligase complex	GO:0000151
EW1_F1plate02_D07	674	NP_523783.1	Gbp	FBgn0013969	Biological process	nuclear mRNA splicing, via spliceosome	GO:0000398
EW1_F1plate02_D07	674	NP_523783.1	Gbp	FBgn0013969	Molecular function	ubiquitin-protein ligase activity	GO:0004842
EW1_F1plate02_D07	674	NP_523783.1	Gbp	FBgn0013969	Molecular function	GTP binding	GO:0005525
EW1_F1plate02_D07	674	NP_523783.1	Gbp	FBgn0013969	Biological process	protein ubiquitination	GO:0016567
EW1_F1plate02_E08	379	CAB03837.1	C04F12 / rpl-14	WBGene00004426	Molecular function	reproduction	GO:0000003
EW1_F1plate02_E08	379	CAB03837.1	C04F12 / rpl-14	WBGene00004426	Molecular function	larval development (sensu Nematoda)	GO:0002119
EW1_F1plate02_E08	379	CAB03837.1	C04F12 / rpl-14	WBGene00004426	Biological process	structural constituent of ribosome	GO:0003735
EW1_F1plate02_E08	379	CAI25512.1	Dusp14	MGI:1927168	Molecular function	phosphoprotein phosphatase activity	GO:0004721
EW1_F1plate02_E08	379	CAI25512.1	Dusp14	MGI:1927168	Molecular function	protein tyrosine phosphatase activity	GO:0004725
EW1_F1plate02_E08	379	CAB03837.1	C04F12 / rpl-14	WBGene00004426	Cellular Component	intracellular	GO:0005622
EW1_F1plate02_E08	379	CAB03837.1	C04F12 / rpl-14	WBGene00004426	Cellular Component	ribosome	GO:0005840
EW1_F1plate02_E08	379	CAB03837.1	C04F12 / rpl-14	WBGene00004426	Molecular function	translation	GO:0006412
EW1_F1plate02_E08	379	CAI25512.1	Dusp14	MGI:1927168	Biological process	protein amino acid dephosphorylation	GO:0006470
EW1_F1plate02_E08	379	CAI25512.1	Dusp14	MGI:1927168	Molecular function	protein tyrosine/serine/threonine phosphatase activity	GO:0008138
EW1_F1plate02_E08	379	CAB03837.1	C04F12 / rpl-14	WBGene00004426	Molecular function	embryonic development (sensu Metazoa)	GO:0009792
EW1_F1plate02_E08	379	CAI25512.1	Dusp14	MGI:1927168	Biological process	dephosphorylation	GO:0016311
EW1_F1plate02_E08	379	CAI25512.1	Dusp14	MGI:1927168	Molecular function	hydrolase activity	GO:0016787
EW1_F1plate02_E08	379	CAI25512.1	Dusp14	MGI:1927168	Molecular function	phosphoric monoester hydrolase activity	GO:0016791
EW1_F1plate02_E08	379	CAB03837.1	C04F12 / rpl-14	WBGene00004426	Molecular function	growth	GO:0040007
EW1_F1plate02_E08	379	CAB03837.1	C04F12 / rpl-14	WBGene00004426	Molecular function	positive regulation of growth rate	GO:0040010
EW1_F1plate02_E12	662	NP_731187.1	CG31472	FBgn0051472	Molecular function	pyridoxamine-phosphate oxidase activity	GO:0004733
EW1_F1plate02_E12	662	AAH26564.1	Pnpo	MGI:2144151	Molecular function	pyridoxamine-phosphate oxidase activity	GO:0004733
EW1_F1plate02_E12	662	NP_731187.1	CG31472	FBgn0051472	Biological process	coenzyme metabolism	GO:0006732
EW1_F1plate02_E12	662	NP_731187.1	CG31472	FBgn0051472	Biological process	pyridoxine biosynthesis	GO:0008615
EW1_F1plate02_E12	662	AAH26564.1	Pnpo	MGI:2144151	Biological process	pyridoxine biosynthetic process	GO:0008615
EW1_F1plate02_E12	662	NP_731187.1	CG31472	FBgn0051472	Molecular function	FMN binding	GO:0010181
EW1_F1plate02_E12	662	AAH26564.1	Pnpo	MGI:2144151	Molecular function	FMN binding	GO:0010181
EW1_F1plate02_E12	662	AAH26564.1	Pnpo	MGI:2144151	Molecular function	oxidoreductase activity	GO:0016491
EW1_F1plate02_F03	555	CAJ18497.1	Gm2a	MGI:95762	Molecular Function	beta-N-acetylhexosaminidase activity	GO:0004563
EW1_F1plate02_F03	555	CAJ18497.1	Gm2a	MGI:95762	Cellular Component	extracellular space	GO:0005615
EW1_F1plate02_F03	555	CAJ18497.1	Gm2a	MGI:95762	Cellular Component	mitochondrion	GO:0005739
EW1_F1plate02_F03	555	CAJ18497.1	Gm2a	MGI:95762	Cellular Component	lysosome	GO:0005764
EW1_F1plate02_F03	555	CAJ18497.1	Gm2a	MGI:95762	Biological Process	lipid metabolic process	GO:0006629
EW1_F1plate02_F03	555	CAJ18497.1	Gm2a	MGI:95762	Biological Process	sphingolipid metabolic process	GO:0006665
EW1_F1plate02_F03	555	CAJ18497.1	Gm2a	MGI:95762	Biological Process	ganglioside catabolic process	GO:0006689
EW1_F1plate02_F03	555	CAJ18497.1	Gm2a	MGI:95762	Biological Process	learning and/or memory	GO:0007611
EW1_F1plate02_F03	555	CAJ18497.1	Gm2a	MGI:95762	Molecular Function	enzyme activator activity	GO:0008047
EW1_F1plate02_F03	555	CAJ18497.1	Gm2a	MGI:95762	Biological Process	oligosaccharide catabolic process	GO:0009313
EW1_F1plate02_F03	555	CAJ18497.1	Gm2a	MGI:95762	Biological Process	sequestering of lipid	GO:0019915
EW1_F1plate02_F03	555	CAJ18497.1	Gm2a	MGI:95762	Biological Process	neurological process	GO:0050877
EW1_F1plate02_F03	555	CAJ18497.1	Gm2a	MGI:95762	Biological Process	regulation of balance	GO:0050885
EW1_F1plate02_F09	416	AAH53023.1	Thbs3	MGI:98739	Molecular function	structural molecule activity	GO:0005198
EW1_F1plate02_F09	416	AAH53023.1	Thbs3	MGI:98739	Molecular function	calcium ion binding	GO:0005509
EW1_F1plate02_F09	416	AAH53023.1	Thbs3	MGI:98739	Molecular function	protein binding	GO:0005515
EW1_F1plate02_F09	416	AAH53023.1	Thbs3	MGI:98739	Cellular Component	extracellular region	GO:0005576
EW1_F1plate02_F09	416	AAH53023.1	Thbs3	MGI:98739	Cellular Component	extracellular space	GO:0005615
EW1_F1plate02_F09	416	AAH53023.1	Thbs3	MGI:98739	Biological process	cell adhesion	GO:0007155
EW1_F1plate02_F11	508	AAH24078.1	Ftcd	MGI:1339962	Molecular Function	catalytic activity	GO:0003824
EW1_F1plate02_F11	508	AAH24078.1	Ftcd	MGI:1339962	Molecular Function	folic acid binding	GO:0005542
EW1_F1plate02_F11	508	AAH24078.1	Ftcd	MGI:1339962	Cellular Component	Golgi apparatus	GO:0005794
EW1_F1plate02_F11	508	AAH24078.1	Ftcd	MGI:1339962	Biological Process	amino acid metabolic process	GO:0006520
EW1_F1plate02_F11	508	AAH24078.1	Ftcd	MGI:1339962	Biological Process	histidine catabolic process	GO:0006548
EW1_F1plate02_F11	508	AAH24078.1	Ftcd	MGI:1339962	Biological Process	metabolic process	GO:0008152
EW1_F1plate02_F11	508	AAH24078.1	Ftcd	MGI:1339962	Molecular Function	transferase activity	GO:0016740
EW1_F1plate02_F11	508	AAH24078.1	Ftcd	MGI:1339962	Molecular Function	lyase activity	GO:0016829
EW1_F1plate02_F11	508	AAH24078.1	Ftcd	MGI:1339962	Molecular Function	glutamate formimidoyltransferase activity	GO:0030409
EW1_F1plate02_F11	508	AAH24078.1	Ftcd	MGI:1339962	Molecular Function	formimidoyltetrahydrofolate cyclodeaminase activity	GO:0030412
EW1_F1plate02_F12	171	AAH82790.1	Cyc1	MGI:1913695	Molecular Function	iron ion binding	GO:0005506
EW1_F1plate02_F12	171	AAH82790.1	Cyc1	MGI:1913695	Cellular Component	mitochondrion	GO:0005739
EW1_F1plate02_F12	171	AAH82790.1	Cyc1	MGI:1913695	Cellular Component	mitochondrial inner membrane	GO:0005743
EW1_F1plate02_F12	171	AAH82790.1	Cyc1	MGI:1913695	Cellular Component	mitochondrial electron transport chain	GO:0005746
EW1_F1plate02_F12	171	AAH82790.1	Cyc1	MGI:1913695	Biological Process	electron transport	GO:0006118
EW1_F1plate02_F12	171	AAH82790.1	Cyc1	MGI:1913695	Biological Process	oxidative phosphorylation	GO:0006119
EW1_F1plate02_F12	171	AAH82790.1	Cyc1	MGI:1913695	Biological Process	transport	GO:0006810
EW1_F1plate02_F12	171	AAH82790.1	Cyc1	MGI:1913695	Molecular Function	electron carrier activity	GO:0009055
EW1_F1plate02_F12	171	AAH82790.1	Cyc1	MGI:1913695	Cellular Component	membrane	GO:0016020
EW1_F1plate02_F12	171	AAH82790.1	Cyc1	MGI:1913695	Cellular Component	integral to membrane	GO:0016021
EW1_F1plate02_F12	171	AAH82790.1	Cyc1	MGI:1913695	Molecular Function	heme binding	GO:0020037
EW1_F1plate02_F12	171	AAH82790.1	Cyc1	MGI:1913695	Molecular Function	metal ion binding	GO:0046872
EW1_F1plate02_G01	565	AAH83340.1	Naca	MGI:106095	Molecular function	DNA binding	GO:0003677
EW1_F1plate02_G01	565	AAH83340.1	Naca	MGI:106095	Molecular function	transcription coactivator activity	GO:0003713
EW1_F1plate02_G01	565	AAH83340.1	Naca	MGI:106095	Cellular Component	nucleus	GO:0005634
EW1_F1plate02_G01	565	AAH83340.1	Naca	MGI:106095	Cellular Component	cytoplasm	GO:0005737
EW1_F1plate02_G01	565	AAH83340.1	Naca	MGI:106095	Biological process	transcription	GO:0006350
EW1_F1plate02_G01	565	AAH83340.1	Naca	MGI:106095	Biological process	regulation of transcription, DNA-dependent	GO:0006355
EW1_F1plate02_G01	565	AAH83340.1	Naca	MGI:106095	Biological process	transport	GO:0006810
EW1_F1plate02_G01	565	AAH83340.1	Naca	MGI:106095	Biological process	protein transport	GO:0015031
EW1_F1plate02_G01	565	AAH83340.1	Naca	MGI:106095	Molecular function	TATA-binding protein binding	GO:0017025
EW1_F1plate02_G06	225	NP_082255.1	Chit1	MGI:1919134	Biological process	polysaccharide catabolic process	GO:0000272
EW1_F1plate02_G06	225	NP_082255.1	Chit1	MGI:1919134	Molecular function	catalytic activity	GO:0003824
EW1_F1plate02_G06	225	NP_082255.1	Chit1	MGI:1919134	Molecular function	hydrolase activity, hydrolyzing O-glycosyl compounds	GO:0004553
EW1_F1plate02_G06	225	NP_082255.1	Chit1	MGI:1919134	Molecular function	chitinase activity	GO:0004568
EW1_F1plate02_G06	225	NP_082255.1	Chit1	MGI:1919134	Cellular Component	extracellular region	GO:0005576
EW1_F1plate02_G06	225	NP_082255.1	Chit1	MGI:1919134	Cellular Component	extracellular space	GO:0005615
EW1_F1plate02_G06	225	NP_082255.1	Chit1	MGI:1919134	Biological process	carbohydrate metabolic process	GO:0005975
EW1_F1plate02_G06	225	NP_082255.1	Chit1	MGI:1919134	Biological process	chitin metabolic process	GO:0006030
EW1_F1plate02_G06	225	NP_082255.1	Chit1	MGI:1919134	Biological process	chitin catabolic process	GO:0006032
EW1_F1plate02_G06	225	NP_082255.1	Chit1	MGI:1919134	Molecular function	chitin binding	GO:0008061
EW1_F1plate02_G06	225	NP_082255.1	Chit1	MGI:1919134	Biological process	metabolic process	GO:0008152
EW1_F1plate02_G06	225	NP_082255.1	Chit1	MGI:1919134	Molecular function	hydrolase activity	GO:0016787
EW1_F1plate02_G06	225	NP_082255.1	Chit1	MGI:1919134	Molecular function	hydrolase activity, acting on glycosyl bonds	GO:0016798
EW1_F1plate02_G06	225	NP_082255.1	Chit1	MGI:1919134	Molecular function	cation binding	GO:0043169
EW1_F1plate02_G07	221	CAA67981.1	ATPsyn-d	FBgn0016120	Cellular Component	proton-transporting ATP synthase complex, coupling factor F(o) (sensu Eukaryota)	GO:0000276
EW1_F1plate02_G07	221	CAA67981.1	ATPsyn-d	FBgn0016120	Molecular function	hydrogen-exporting ATPase activity, phosphorylative mechanism	GO:0008553
EW1_F1plate02_G07	221	CAA67981.1	ATPsyn-d	FBgn0016120	Biological process	ATP synthesis coupled proton transport	GO:0015986
EW1_F1plate02_G07	221	CAA67981.1	ATPsyn-d	FBgn0016120	Biological process	proton transport	GO:0015992
EW1_F1plate02_G07	221	CAA67981.1	ATPsyn-d	FBgn0016120	Molecular function	hydrogen-transporting ATP synthase activity, rotational mechanism	GO:0046933
EW1_F1plate02_G07	221	CAA67981.1	ATPsyn-d	FBgn0016120	Molecular function	hydrogen-transporting ATPase activity, rotational mechanism	GO:0046961
EW1_F1plate02_G09	221	AAH31986.1	Arf1	MGI:99431	Molecular Function	nucleotide binding	GO:0000166
EW1_F1plate02_G09	221	AAH31986.1	Arf1	MGI:99431	Molecular Function	GTPase activity	GO:0003924
EW1_F1plate02_G09	221	AAH31986.1	Arf1	MGI:99431	Molecular Function	receptor signaling protein activity	GO:0005057
EW1_F1plate02_G09	221	AAH31986.1	Arf1	MGI:99431	Molecular Function	GTP binding	GO:0005525
EW1_F1plate02_G09	221	AAH31986.1	Arf1	MGI:99431	Cellular Component	intracellular	GO:0005622
EW1_F1plate02_G09	221	AAH31986.1	Arf1	MGI:99431	Cellular Component	Golgi apparatus	GO:0005794
EW1_F1plate02_G09	221	AAH31986.1	Arf1	MGI:99431	Cellular Component	cytosol	GO:0005829
EW1_F1plate02_G09	221	AAH31986.1	Arf1	MGI:99431	Cellular Component	plasma membrane	GO:0005886
EW1_F1plate02_G09	221	AAH31986.1	Arf1	MGI:99431	Biological Process	transport	GO:0006810
EW1_F1plate02_G09	221	AAH31986.1	Arf1	MGI:99431	Biological Process	intracellular protein transport	GO:0006886
EW1_F1plate02_G09	221	AAH31986.1	Arf1	MGI:99431	Biological Process	ER to Golgi vesicle-mediated transport	GO:0006888
EW1_F1plate02_G09	221	AAH31986.1	Arf1	MGI:99431	Biological Process	small GTPase mediated signal transduction	GO:0007264
EW1_F1plate02_G09	221	AAH31986.1	Arf1	MGI:99431	Molecular Function	protein transporter activity	GO:0008565
EW1_F1plate02_G09	221	AAH31986.1	Arf1	MGI:99431	Cellular Component	endomembrane system	GO:0012505
EW1_F1plate02_G09	221	AAH31986.1	Arf1	MGI:99431	Biological Process	protein transport	GO:0015031
EW1_F1plate02_G09	221	AAH31986.1	Arf1	MGI:99431	Biological Process	vesicle-mediated transport	GO:0016192
EW1_F1plate02_G09	221	AAH31986.1	Arf1	MGI:99431	Cellular Component	sarcomere	GO:0030017
EW1_F1plate03_A09	650	CAA98124.1	lrp-1	WBGene00003071	Biological process	morphogenesis of an epithelium	GO:0002009
EW1_F1plate03_A09	650	CAA98124.1	lrp-1	WBGene00003071	Biological process	larval development (sensu Nematoda)	GO:0002119
EW1_F1plate03_A09	650	CAA98124.1	lrp-1	WBGene00003071	Molecular function	calcium ion binding	GO:0005509
EW1_F1plate03_A09	650	CAA98124.1	lrp-1	WBGene00003071	Cellular component	extracellular matrix (sensu Metazoa)	GO:0005578
EW1_F1plate03_A09	650	CAA98124.1	lrp-1	WBGene00003071	Biological process	cell adhesion	GO:0007155
EW1_F1plate03_A09	650	CAA98124.1	lrp-1	WBGene00003071	Biological process	biological_process	GO:0007582
EW1_F1plate03_A09	650	CAA98124.1	lrp-1	WBGene00003071	Biological process	blood coagulation	GO:0007596
EW1_F1plate03_A09	650	CAA98124.1	lrp-1	WBGene00003071	Biological process	locomotory behavior	GO:0007626
EW1_F1plate03_A09	650	CAA98124.1	lrp-1	WBGene00003071	Biological process	metabolic process	GO:0008152
EW1_F1plate03_A09	650	CAA98124.1	lrp-1	WBGene00003071	Cellular component	membrane	GO:0016020
EW1_F1plate03_A09	650	CAA98124.1	lrp-1	WBGene00003071	Biological process	cell migration	GO:0016477
EW1_F1plate03_A09	650	CAA98124.1	lrp-1	WBGene00003071	Molecular function	transferase activity	GO:0016740
EW1_F1plate03_A09	650	CAA98124.1	lrp-1	WBGene00003071	Biological process	molting cycle (sensu Protostomia and Nematoda)	GO:0018988
EW1_F1plate03_A09	650	CAA98124.1	lrp-1	WBGene00003071	Biological process	growth	GO:0040007
EW1_F1plate03_A09	650	CAA98124.1	lrp-1	WBGene00003071	Biological process	positive regulation of growth rate	GO:0040010
EW1_F1plate03_A09	650	CAA98124.1	lrp-1	WBGene00003071	Biological process	locomotion	GO:0040011
EW1_F1plate03_A09	650	CAA98124.1	lrp-1	WBGene00003071	Biological process	positive regulation of body size	GO:0040018
EW1_F1plate03_A09	650	CAA98124.1	lrp-1	WBGene00003071	Biological process	post-embryonic body morphogenesis	GO:0040032
EW1_F1plate03_B11	428	NP_082255.1	Chit1	MGI:1919134	Biological process	polysaccharide catabolic process	GO:0000272
EW1_F1plate03_B11	428	NP_082255.1	Chit1	MGI:1919134	Molecular function	catalytic activity	GO:0003824
EW1_F1plate03_B11	428	NP_082255.1	Chit1	MGI:1919134	Molecular function	hydrolase activity, hydrolyzing O-glycosyl compounds	GO:0004553
EW1_F1plate03_B11	428	NP_082255.1	Chit1	MGI:1919134	Molecular function	chitinase activity	GO:0004568
EW1_F1plate03_B11	428	NP_082255.1	Chit1	MGI:1919134	Cellular Component	extracellular region	GO:0005576
EW1_F1plate03_B11	428	NP_082255.1	Chit1	MGI:1919134	Cellular Component	extracellular space	GO:0005615
EW1_F1plate03_B11	428	NP_082255.1	Chit1	MGI:1919134	Biological process	carbohydrate metabolic process	GO:0005975
EW1_F1plate03_B11	428	NP_082255.1	Chit1	MGI:1919134	Biological process	chitin metabolic process	GO:0006030
EW1_F1plate03_B11	428	NP_082255.1	Chit1	MGI:1919134	Biological process	chitin catabolic process	GO:0006032
EW1_F1plate03_B11	428	NP_082255.1	Chit1	MGI:1919134	Molecular function	chitin binding	GO:0008061
EW1_F1plate03_B11	428	NP_082255.1	Chit1	MGI:1919134	Biological process	metabolic process	GO:0008152
EW1_F1plate03_B11	428	NP_082255.1	Chit1	MGI:1919134	Molecular function	hydrolase activity	GO:0016787
EW1_F1plate03_B11	428	NP_082255.1	Chit1	MGI:1919134	Molecular function	hydrolase activity, acting on glycosyl bonds	GO:0016798
EW1_F1plate03_B11	428	NP_082255.1	Chit1	MGI:1919134	Molecular function	cation binding	GO:0043169
EW1_F1plate03_C01	677	NP_032846.1	Pepd	MGI:97542	Molecular Function	X-Pro dipeptidase activity	GO:0004251
EW1_F1plate03_C01	677	NP_032846.1	Pepd	MGI:97542	Biological Process	proteolysis	GO:0006508
EW1_F1plate03_C01	677	NP_032846.1	Pepd	MGI:97542	Molecular Function	peptidase activity	GO:0008233
EW1_F1plate03_C01	677	NP_032846.1	Pepd	MGI:97542	Molecular Function	metalloexopeptidase activity	GO:0008235
EW1_F1plate03_C01	677	NP_032846.1	Pepd	MGI:97542	Molecular Function	metallopeptidase activity	GO:0008237
EW1_F1plate03_C01	677	NP_032846.1	Pepd	MGI:97542	Molecular Function	hydrolase activity	GO:0016787
EW1_F1plate03_C01	677	NP_032846.1	Pepd	MGI:97542	Molecular Function	dipeptidase activity	GO:0016805
EW1_F1plate03_C01	677	NP_032846.1	Pepd	MGI:97542	Molecular Function	manganese ion binding	GO:0030145
EW1_F1plate03_C01	677	NP_032846.1	Pepd	MGI:97542	Biological Process	collagen catabolic process	GO:0030574
EW1_F1plate03_C01	677	NP_032846.1	Pepd	MGI:97542	Molecular Function	metal ion binding	GO:0046872
EW1_F1plate03_D11	366	NP_524820.1	net	FBgn0002931	Molecular function	transcription factor activity	GO:0003700
EW1_F1plate03_D11	366	NP_524820.1	net	FBgn0002931	Molecular function	RNA polymerase II transcription factor activity	GO:0003702
EW1_F1plate03_D11	366	AAH23684.1	Atoh8	MGI:1918343	Molecular function	protein binding	GO:0005515
EW1_F1plate03_D11	366	NP_524820.1	net	FBgn0002931	Cellular Component	nucleus	GO:0005634
EW1_F1plate03_D11	366	NP_524820.1	net	FBgn0002931	Biological process	wing vein morphogenesis	GO:0008586
EW1_F1plate03_D11	366	NP_524820.1	net	FBgn0002931	Biological process	regulation of transcription	GO:0045449
EW1_F1plate03_E10	277	AAH94900.1	Hspa8	MGI:105384	Biological Process	regulation of progression through cell cycle	GO:0000074
EW1_F1plate03_E10	277	AAH94900.1	Hspa8	MGI:105384	Molecular Function	nucleotide binding	GO:0000166
EW1_F1plate03_E10	277	AAH94900.1	Hspa8	MGI:105384	Molecular Function	protein binding	GO:0005515
EW1_F1plate03_E10	277	AAH94900.1	Hspa8	MGI:105384	Molecular Function	ATP binding	GO:0005524
EW1_F1plate03_E10	277	AAH94900.1	Hspa8	MGI:105384	Cellular Component	nucleus	GO:0005634
EW1_F1plate03_E10	277	AAH94900.1	Hspa8	MGI:105384	Biological Process	protein folding	GO:0006457
EW1_F1plate03_E10	277	AAH94900.1	Hspa8	MGI:105384	Biological Process	response to unfolded protein	GO:0006986
EW1_F1plate03_E10	277	AAH94900.1	Hspa8	MGI:105384	Biological Process	response to heat	GO:0009408
EW1_F1plate03_E10	277	AAH94900.1	Hspa8	MGI:105384	Molecular Function	ATPase activity, coupled	GO:0042623
EW1_F1plate03_E10	277	AAH94900.1	Hspa8	MGI:105384	Molecular Function	unfolded protein binding	GO:0051082
EW1_F1plate03_E10	277	AAH94900.1	Hspa8	MGI:105384	Biological Process	chaperone cofactor-dependent protein folding	GO:0051085
EW1_F1plate03_G07	281	AAH03780.1	Chi3l1 / brp39	MGI:1340899	Molecular function	catalytic activity	GO:0003824
EW1_F1plate03_G07	281	AAH03780.1	Chi3l1 / brp39	MGI:1340899	Molecular function	hydrolase activity, hydrolyzing O-glycosyl compounds	GO:0004553
EW1_F1plate03_G07	281	NP_001015410.1	Cht3	FBgn0022701	Molecular function	chitinase activity	GO:0004568
EW1_F1plate03_G07	281	AAH03780.1	Chi3l1 / brp39	MGI:1340899	Molecular function	chitinase activity	GO:0004568
EW1_F1plate03_G07	281	NP_001015410.1	Cht3	FBgn0022701	Cellular Component	extracellular region	GO:0005576
EW1_F1plate03_G07	281	AAH03780.1	Chi3l1 / brp39	MGI:1340899	Cellular Component	extracellular space	GO:0005615
EW1_F1plate03_G07	281	AAH03780.1	Chi3l1 / brp39	MGI:1340899	Biological process	carbohydrate metabolic process	GO:0005975
EW1_F1plate03_G07	281	AAH03780.1	Chi3l1 / brp39	MGI:1340899	Biological process	chitin catabolic process	GO:0006032
EW1_F1plate03_G07	281	NP_001015410.1	Cht3	FBgn0022701	Biological process	cuticle chitin catabolism	GO:0006036
EW1_F1plate03_G07	281	NP_001015410.1	Cht3	FBgn0022701	Biological process	signal transduction	GO:0007165
EW1_F1plate03_G07	281	NP_001015410.1	Cht3	FBgn0022701	Biological process	cell-cell signaling	GO:0007267
EW1_F1plate03_G07	281	NP_001015410.1	Cht3	FBgn0022701	Molecular function	chitin binding	GO:0008061
EW1_F1plate03_G07	281	NP_001015410.1	Cht3	FBgn0022701	Molecular function	hydrolase activity, hydrolyzing N-glycosyl compounds	GO:0016799
EW1_F1plate03_G07	281	AAH03780.1	Chi3l1 / brp39	MGI:1340899	Molecular function	cation binding	GO:0043169
EW1_F1plate03_H06	511	NP_610454.2	tsu / CG8781	FBgn0033378	Molecular function	nucleotide binding	GO:0000166
EW1_F1plate03_H06	511	NP_080151.1	Rbm8a	MGI:1913129	Molecular Function	nucleotide binding	GO:0000166
EW1_F1plate03_H06	511	NP_080151.1	Rbm8a	MGI:1913129	Biological Process	mRNA catabolic process, nonsense-mediated decay	GO:0000184
EW1_F1plate03_H06	511	NP_610454.2	tsu / CG8781	FBgn0033378	Biological process	microtubule cytoskeleton organization and biogenesis	GO:0000226
EW1_F1plate03_H06	511	NP_080151.1	Rbm8a	MGI:1913129	Molecular Function	nucleic acid binding	GO:0003676
EW1_F1plate03_H06	511	NP_080151.1	Rbm8a	MGI:1913129	Molecular Function	RNA binding	GO:0003723
EW1_F1plate03_H06	511	NP_610454.2	tsu / CG8781	FBgn0033378	Molecular function	mRNA binding	GO:0003729
EW1_F1plate03_H06	511	NP_080151.1	Rbm8a	MGI:1913129	Molecular Function	mRNA binding	GO:0003729
EW1_F1plate03_H06	511	NP_610454.2	tsu / CG8781	FBgn0033378	Cellular Component	nucleus	GO:0005634
EW1_F1plate03_H06	511	NP_080151.1	Rbm8a	MGI:1913129	Cellular Component	nucleus	GO:0005634
EW1_F1plate03_H06	511	NP_080151.1	Rbm8a	MGI:1913129	Cellular Component	spliceosome	GO:0005681
EW1_F1plate03_H06	511	NP_610454.2	tsu / CG8781	FBgn0033378	Cellular Component	cytoplasm	GO:0005737
EW1_F1plate03_H06	511	NP_080151.1	Rbm8a	MGI:1913129	Cellular Component	cytoplasm	GO:0005737
EW1_F1plate03_H06	511	NP_610454.2	tsu / CG8781	FBgn0033378	Biological process	RNA processing	GO:0006396
EW1_F1plate03_H06	511	NP_080151.1	Rbm8a	MGI:1913129	Biological Process	RNA processing	GO:0006396
EW1_F1plate03_H06	511	NP_080151.1	Rbm8a	MGI:1913129	Biological Process	mRNA processing	GO:0006397
EW1_F1plate03_H06	511	NP_610454.2	tsu / CG8781	FBgn0033378	Biological process	mRNA export from nucleus	GO:0006406
EW1_F1plate03_H06	511	NP_080151.1	Rbm8a	MGI:1913129	Biological Process	transport	GO:0006810
EW1_F1plate03_H06	511	NP_610454.2	tsu / CG8781	FBgn0033378	Biological process	oocyte dorsal/ventral axis determination	GO:0007310
EW1_F1plate03_H06	511	NP_610454.2	tsu / CG8781	FBgn0033378	Biological process	oocyte anterior/posterior axis determination	GO:0007314
EW1_F1plate03_H06	511	NP_610454.2	tsu / CG8781	FBgn0033378	Biological process	regulation of pole plasm oskar mRNA localization	GO:0007317
EW1_F1plate03_H06	511	NP_080151.1	Rbm8a	MGI:1913129	Biological Process	RNA splicing	GO:0008380
EW1_F1plate03_H06	511	NP_610454.2	tsu / CG8781	FBgn0033378	Biological process	pole plasm oskar mRNA localization	GO:0045451
EW1_F1plate03_H06	511	NP_610454.2	tsu / CG8781	FBgn0033378	Biological process	establishment of pole plasm mRNA localization	GO:0046595
EW1_F1plate03_H06	511	NP_610454.2	tsu / CG8781	FBgn0033378	Biological process	oocyte nucleus migration during oocyte axis determination (sensu Insecta)	GO:0048128
EW1_F1plate03_H06	511	NP_080151.1	Rbm8a	MGI:1913129	Biological Process	mRNA transport	GO:0051028
EW1_F1plate03_H12	545	NP_808331.1	Isg20l2	MGI:2140076	Molecular function	exonuclease activity	GO:0004527
EW1_F1plate04_A02	570	AAL90369.1	nahoda	FBgn0034797	Molecular function	dopamine beta-monooxygenase activity	GO:0004500
EW1_F1plate04_A02	570	NP_497053.1	C09F9	WBGene00007479	Molecular function	dopamine beta-monooxygenase activity	GO:0004500
EW1_F1plate04_A02	570	AAL90369.1	nahoda	FBgn0034797	Biological process	histidine catabolism	GO:0006548
EW1_F1plate04_A02	570	NP_497053.1	C09F9	WBGene00007479	Biological process	histidine catabolic process	GO:0006548
EW1_F1plate04_A02	570	AAL90369.1	nahoda	FBgn0034797	Biological process	catecholamine metabolism	GO:0006584
EW1_F1plate04_A08	154	AAH25884.1	Rpl35	MGI:1913739	Molecular function	structural constituent of ribosome	GO:0003735
EW1_F1plate04_A08	154	AAH25884.1	Rpl35	MGI:1913739	Cellular Component	intracellular	GO:0005622
EW1_F1plate04_A08	154	AAH25884.1	Rpl35	MGI:1913739	Cellular Component	ribosome	GO:0005840
EW1_F1plate04_A08	154	AAH25884.1	Rpl35	MGI:1913739	Biological process	translation	GO:0006412
EW1_F1plate04_A10	444	AAC36129.1	mDEAH9 / Dhx15	MGI:1099786	Molecular Function	nucleotide binding	GO:0000166
EW1_F1plate04_A10	444	NP_610269.1	CG11107	FBgn0033160	Biological process	nuclear mRNA splicing, via spliceosome	GO:0000398
EW1_F1plate04_A10	444	AAC36129.1	mDEAH9 / Dhx15	MGI:1099786	Molecular Function	nucleic acid binding	GO:0003676
EW1_F1plate04_A10	444	NP_610269.1	CG11107	FBgn0033160	Molecular function	RNA helicase activity	GO:0003724
EW1_F1plate04_A10	444	AAC36129.1	mDEAH9 / Dhx15	MGI:1099786	Molecular Function	RNA helicase activity	GO:0003724
EW1_F1plate04_A10	444	NP_610269.1	CG11107	FBgn0033160	Molecular function	structural constituent of ribosome	GO:0003735
EW1_F1plate04_A10	444	NP_610269.1	CG11107	FBgn0033160	Molecular function	ATP-dependent RNA helicase activity	GO:0004004
EW1_F1plate04_A10	444	AAC36129.1	mDEAH9 / Dhx15	MGI:1099786	Molecular Function	helicase activity	GO:0004386
EW1_F1plate04_A10	444	NP_610269.1	CG11107	FBgn0033160	Molecular function	ATP binding	GO:0005524
EW1_F1plate04_A10	444	AAC36129.1	mDEAH9 / Dhx15	MGI:1099786	Molecular Function	ATP binding	GO:0005524
EW1_F1plate04_A10	444	AAC36129.1	mDEAH9 / Dhx15	MGI:1099786	Cellular Component	intracellular	GO:0005622
EW1_F1plate04_A10	444	AAC36129.1	mDEAH9 / Dhx15	MGI:1099786	Cellular Component	nucleus	GO:0005634
EW1_F1plate04_A10	444	NP_610269.1	CG11107	FBgn0033160	Cellular Component	spliceosome complex	GO:0005681
EW1_F1plate04_A10	444	NP_610269.1	CG11107	FBgn0033160	Cellular Component	ribosome	GO:0005840
EW1_F1plate04_A10	444	AAC36129.1	mDEAH9 / Dhx15	MGI:1099786	Biological Process	mRNA processing	GO:0006397
EW1_F1plate04_A10	444	NP_610269.1	CG11107	FBgn0033160	Biological process	protein biosynthesis	GO:0006412
EW1_F1plate04_A10	444	NP_610269.1	CG11107	FBgn0033160	Molecular function	ATP-dependent helicase activity	GO:0008026
EW1_F1plate04_A10	444	AAC36129.1	mDEAH9 / Dhx15	MGI:1099786	Molecular Function	ATP-dependent helicase activity	GO:0008026
EW1_F1plate04_A10	444	AAC36129.1	mDEAH9 / Dhx15	MGI:1099786	Biological Process	RNA splicing	GO:0008380
EW1_F1plate04_A10	444	AAC36129.1	mDEAH9 / Dhx15	MGI:1099786	Molecular Function	hydrolase activity	GO:0016787
EW1_F1plate04_A10	444	AAC36129.1	mDEAH9 / Dhx15	MGI:1099786	Molecular Function	ATPase activity	GO:0016887
EW1_F1plate04_A10	444	AAC36129.1	mDEAH9 / Dhx15	MGI:1099786	Molecular Function	nucleoside-triphosphatase activity	GO:0017111
EW1_F1plate04_A10	444	NP_610269.1	CG11107	FBgn0033160	Molecular function	RNA splicing factor activity, transesterification mechanism	GO:0031202
EW1_F1plate04_B12	231	NP_067617.2	Agrin	MGI:87961	Cellular Component	basal lamina	GO:0005605
EW1_F1plate04_B12	231	NP_067617.2	Agrin	MGI:87961	Cellular Component	extracellular space	GO:0005615
EW1_F1plate04_B12	231	NP_067617.2	Agrin	MGI:87961	Biological Process	plasma membrane organization and biogenesis	GO:0007009
EW1_F1plate04_B12	231	NP_067617.2	Agrin	MGI:87961	Biological Process	synaptic transmission	GO:0007268
EW1_F1plate04_B12	231	NP_067617.2	Agrin	MGI:87961	Biological Process	neuromuscular junction development	GO:0007528
EW1_F1plate04_B12	231	NP_067617.2	Agrin	MGI:87961	Biological Process	regulation of synaptic growth at neuromuscular junction	GO:0008582
EW1_F1plate04_B12	231	NP_067617.2	Agrin	MGI:87961	Cellular Component	cell surface	GO:0009986
EW1_F1plate04_B12	231	NP_067617.2	Agrin	MGI:87961	Molecular Function	acetylcholine receptor regulator activity	GO:0030548
EW1_F1plate04_B12	231	NP_067617.2	Agrin	MGI:87961	Biological Process	receptor clustering	GO:0043113
EW1_F1plate04_B12	231	NP_067617.2	Agrin	MGI:87961	Biological Process	neurotransmitter receptor metabolic process	GO:0045213
EW1_F1plate04_B12	231	NP_067617.2	Agrin	MGI:87961	Biological Process	positive regulation of transcription from RNA polymerase II promoter	GO:0045944
EW1_F1plate04_C01	563	AAH99683.1	Hnrpl	MGI:104816	Molecular Function	nucleotide binding	GO:0003676
EW1_F1plate04_C01	563	AAH99683.1	Hnrpl	MGI:104816	Molecular Function	RNA binding	GO:0003723
EW1_F1plate04_C01	563	AAH99683.1	Hnrpl	MGI:104816	Cellular Component	nucleus	GO:0005634
EW1_F1plate04_C01	563	AAH99683.1	Hnrpl	MGI:104816	Biological Process	RNA processing	GO:0006396
EW1_F1plate04_C01	563	AAH99683.1	Hnrpl	MGI:104816	Biological Process	mRNA processing	GO:0006397
EW1_F1plate04_C01	563	AAH99683.1	Hnrpl	MGI:104816	Biological Process	RNA splicing	GO:0008380
EW1_F1plate04_C01	563	AAH99683.1	Hnrpl	MGI:104816	Cellular Component	ribonucleoprotein complex	GO:0030529
EW1_F1plate04_C01	563	AAH99683.1	Hnrpl	MGI:104816	Cellular Component	pronucleus	GO:0045120
EW1_F1plate04_C04	403	AAH60951.1	Ndufab1	MGI:1917566	Molecular function	acyl carrier activity	GO:0000036
EW1_F1plate04_C04	403	AAH60951.1	Ndufab1	MGI:1917566	Molecular function	calcium ion binding	GO:0005509
EW1_F1plate04_C04	403	AAH60951.1	Ndufab1	MGI:1917566	Cellular Component	mitochondrion	GO:0005739
EW1_F1plate04_C04	403	AAH60951.1	Ndufab1	MGI:1917566	Biological process	fatty acid biosynthetic process	GO:0006633
EW1_F1plate04_C04	403	AAH60951.1	Ndufab1	MGI:1917566	Biological process	lipid biosynthetic process	GO:0008610
EW1_F1plate04_C04	403	AAH60951.1	Ndufab1	MGI:1917566	Molecular function	oxidoreductase activity	GO:0016491
EW1_F1plate04_C04	403	AAH60951.1	Ndufab1	MGI:1917566	Molecular function	phosphopantetheine binding	GO:0031177
EW1_F1plate04_C04	403	AAH60951.1	Ndufab1	MGI:1917566	Molecular function	cofactor binding	GO:0048037
EW1_F1plate04_D05	235	CAB55019.1	Y57A10A	WBGene00013267	Molecular function	larval development (sensu Nematoda)	GO:0002119
EW1_F1plate04_D05	235	NP_079977.2	Trappc5	MGI:1913932	Molecular function	protein binding	GO:0005515
EW1_F1plate04_D05	235	NP_079977.2	Trappc5	MGI:1913932	Cellular Component	endoplasmic reticulum	GO:0005783
EW1_F1plate04_D05	235	NP_079977.2	Trappc5	MGI:1913932	Biological process	transport	GO:0006810
EW1_F1plate04_D05	235	NP_079977.2	Trappc5	MGI:1913932	Biological process	ER to Golgi vesicle-mediated transport	GO:0006888
EW1_F1plate04_D05	235	CAB55019.1	Y57A10A	WBGene00013267	Molecular function	gametogenesis	GO:0007276
EW1_F1plate04_D05	235	CAB55019.1	Y57A10A	WBGene00013267	Molecular function	biological_process	GO:0007582
EW1_F1plate04_D05	235	CAB55019.1	Y57A10A	WBGene00013267	Molecular function	growth	GO:0040007
EW1_F1plate04_D05	235	CAB55019.1	Y57A10A	WBGene00013267	Molecular function	positive regulation of growth rate	GO:0040010
EW1_F1plate04_D12	674	AAH30840.1	Psmc5	MGI:105047	Molecular Function	nucleotide binding	GO:0000166
EW1_F1plate04_D12	674	AAH30840.1	Psmc5	MGI:105047	Cellular Component	proteasome complex (sensu Eukaryota)	GO:0000502
EW1_F1plate04_D12	674	AAH30840.1	Psmc5	MGI:105047	Molecular Function	transcription cofactor activity	GO:0003712
EW1_F1plate04_D12	674	AAH30840.1	Psmc5	MGI:105047	Molecular Function	receptor binding	GO:0005102
EW1_F1plate04_D12	674	AAH30840.1	Psmc5	MGI:105047	Molecular Function	protein binding	GO:0005515
EW1_F1plate04_D12	674	AAH30840.1	Psmc5	MGI:105047	Molecular Function	ATP binding	GO:0005524
EW1_F1plate04_D12	674	AAH30840.1	Psmc5	MGI:105047	Cellular Component	nucleus	GO:0005634
EW1_F1plate04_D12	674	AAH30840.1	Psmc5	MGI:105047	Cellular Component	transcription factor TFIIH complex	GO:0005675
EW1_F1plate04_D12	674	AAH30840.1	Psmc5	MGI:105047	Cellular Component	cytoplasm	GO:0005737
EW1_F1plate04_D12	674	AAH30840.1	Psmc5	MGI:105047	Cellular Component	cytosol	GO:0005829
EW1_F1plate04_D12	674	AAH30840.1	Psmc5	MGI:105047	Biological Process	transcription from RNA polymerase II promoter	GO:0006366
EW1_F1plate04_D12	674	AAH30840.1	Psmc5	MGI:105047	Molecular Function	transcription factor binding	GO:0008134
EW1_F1plate04_D12	674	AAH30840.1	Psmc5	MGI:105047	Molecular Function	peptidase activity	GO:0008233
EW1_F1plate04_D12	674	AAH30840.1	Psmc5	MGI:105047	Molecular Function	kinase activity	GO:0016301
EW1_F1plate04_D12	674	AAH30840.1	Psmc5	MGI:105047	Biological Process	negative regulation of transcription	GO:0016481
EW1_F1plate04_D12	674	AAH30840.1	Psmc5	MGI:105047	Molecular Function	hydrolase activity	GO:0016787
EW1_F1plate04_D12	674	AAH30840.1	Psmc5	MGI:105047	Molecular Function	ATPase activity	GO:0016887
EW1_F1plate04_D12	674	AAH30840.1	Psmc5	MGI:105047	Molecular Function	nucleoside-triphosphatase activity	GO:0017111
EW1_F1plate04_D12	674	AAH30840.1	Psmc5	MGI:105047	Biological Process	protein catabolic process	GO:0030163
EW1_F1plate04_D12	674	AAH30840.1	Psmc5	MGI:105047	Cellular Component	protein complex	GO:0043234
EW1_F1plate04_E03	337	AAH67063.1	Ctsc	MGI:109553	Molecular Function	cysteine-type endopeptidase activity	GO:0004197
EW1_F1plate04_E03	337	AAH67063.1	Ctsc	MGI:109553	Molecular Function	dipeptidyl-peptidase I activity	GO:0004214
EW1_F1plate04_E03	337	AAH67063.1	Ctsc	MGI:109553	Cellular Component	extracellular space	GO:0005615
EW1_F1plate04_E03	337	AAH67063.1	Ctsc	MGI:109553	Cellular Component	lysosome	GO:0005764
EW1_F1plate04_E03	337	AAH67063.1	Ctsc	MGI:109553	Biological Process	proteolysis	GO:0006508
EW1_F1plate04_E03	337	AAH67063.1	Ctsc	MGI:109553	Molecular Function	peptidase activity	GO:0008233
EW1_F1plate04_E03	337	AAH67063.1	Ctsc	MGI:109553	Molecular Function	cysteine-type peptidase activity	GO:0008234
EW1_F1plate04_E03	337	AAH67063.1	Ctsc	MGI:109553	Molecular Function	hydrolase activity	GO:0016787
EW1_F1plate04_E03	337	AAH67063.1	Ctsc	MGI:109553	Molecular Function	chloride ion binding	GO:0031404
EW1_F1plate04_E04	388	CAB65751.1	TFF2/SP	MGI:1306805	Cellular Component	extracellular space	GO:0005615
EW1_F1plate04_E06	347	AAF59550.1	Y54E10BR	WBGene00021845	Biological process	reproduction	GO:0000003
EW1_F1plate04_E06	347	AAF59550.1	Y54E10BR	WBGene00021845	Biological process	gastrulation (sensu Protostomia)	GO:0001703
EW1_F1plate04_E06	347	AAF59550.1	Y54E10BR	WBGene00021845	Biological process	larval development (sensu Nematoda)	GO:0002119
EW1_F1plate04_E06	347	NP_731983.1	Rpb7	FBgn0051155	Molecular function	nucleic acid binding	GO:0003676
EW1_F1plate04_E06	347	AAF59550.1	Y54E10BR	WBGene00021845	Molecular function	DNA binding	GO:0003677
EW1_F1plate04_E06	347	NP_080605.1	Polr2g	MGI:1914960	Molecular Function	RNA binding	GO:0003723
EW1_F1plate04_E06	347	AAF59550.1	Y54E10BR	WBGene00021845	Molecular function	RNA binding	GO:0003723
EW1_F1plate04_E06	347	NP_731983.1	Rpb7	FBgn0051155	Molecular function	DNA-directed RNA polymerase activity	GO:0003899
EW1_F1plate04_E06	347	NP_080605.1	Polr2g	MGI:1914960	Molecular Function	DNA-directed RNA polymerase activity	GO:0003899
EW1_F1plate04_E06	347	AAF59550.1	Y54E10BR	WBGene00021845	Molecular function	DNA-directed RNA polymerase activity	GO:0003899
EW1_F1plate04_E06	347	AAF59550.1	Y54E10BR	WBGene00021845	Molecular function	peroxidase activity	GO:0004601
EW1_F1plate04_E06	347	NP_080605.1	Polr2g	MGI:1914960	Cellular Component	nucleus	GO:0005634
EW1_F1plate04_E06	347	AAF59550.1	Y54E10BR	WBGene00021845	Cellular component	nucleus	GO:0005634
EW1_F1plate04_E06	347	NP_731983.1	Rpb7	FBgn0051155	Cellular Component	DNA-directed RNA polymerase II, core complex	GO:0005665
EW1_F1plate04_E06	347	NP_080605.1	Polr2g	MGI:1914960	Cellular Component	DNA-directed RNA polymerase II, core complex	GO:0005665
EW1_F1plate04_E06	347	NP_080605.1	Polr2g	MGI:1914960	Biological Process	transcription-coupled nucleotide-excision repair	GO:0006283
EW1_F1plate04_E06	347	NP_080605.1	Polr2g	MGI:1914960	Biological Process	transcription	GO:0006350
EW1_F1plate04_E06	347	AAF59550.1	Y54E10BR	WBGene00021845	Biological process	transcription	GO:0006350
EW1_F1plate04_E06	347	NP_731983.1	Rpb7	FBgn0051155	Biological process	transcription from RNA polymerase II promoter	GO:0006366
EW1_F1plate04_E06	347	NP_080605.1	Polr2g	MGI:1914960	Biological Process	transcription from RNA polymerase II promoter	GO:0006366
EW1_F1plate04_E06	347	AAF59550.1	Y54E10BR	WBGene00021845	Biological process	response to oxidative stress	GO:0006979
EW1_F1plate04_E06	347	AAF59550.1	Y54E10BR	WBGene00021845	Biological process	biological_process	GO:0007582
EW1_F1plate04_E06	347	AAF59550.1	Y54E10BR	WBGene00021845	Biological process	embryonic development (sensu Metazoa)	GO:0009792
EW1_F1plate04_E06	347	AAF59550.1	Y54E10BR	WBGene00021845	Biological process	embryonic development	GO:0009795
EW1_F1plate04_E06	347	NP_731983.1	Rpb7	FBgn0051155	Molecular function	general RNA polymerase II transcription factor activity	GO:0016251
EW1_F1plate04_E06	347	NP_080605.1	Polr2g	MGI:1914960	Molecular Function	transferase activity	GO:0016740
EW1_F1plate04_E06	347	NP_080605.1	Polr2g	MGI:1914960	Molecular Function	nucleotidyltransferase activity	GO:0016779
EW1_F1plate04_E06	347	AAF59550.1	Y54E10BR	WBGene00021845	Biological process	growth	GO:0040007
EW1_F1plate04_E12	330	AAH32288.1	Trhde	MGI:2384311	Molecular Function	aminopeptidase activity	GO:0004177
EW1_F1plate04_E12	330	AAH32288.1	Trhde	MGI:2384311	Molecular Function	membrane alanyl aminopeptidase activity	GO:0004179
EW1_F1plate04_E12	330	AAH32288.1	Trhde	MGI:2384311	Biological Process	proteolysis	GO:0006508
EW1_F1plate04_E12	330	AAH32288.1	Trhde	MGI:2384311	Molecular Function	peptidase activity	GO:0008233
EW1_F1plate04_E12	330	AAH32288.1	Trhde	MGI:2384311	Molecular Function	metallopeptidase activity	GO:0008237
EW1_F1plate04_E12	330	AAH32288.1	Trhde	MGI:2384311	Molecular Function	zinc ion binding	GO:0008270
EW1_F1plate04_E12	330	AAH32288.1	Trhde	MGI:2384311	Cellular Component	membrane	GO:0016020
EW1_F1plate04_E12	330	AAH32288.1	Trhde	MGI:2384311	Cellular Component	integral to membrane	GO:0016021
EW1_F1plate04_E12	330	AAH32288.1	Trhde	MGI:2384311	Molecular Function	hydrolase activity	GO:0016787
EW1_F1plate04_E12	330	AAH32288.1	Trhde	MGI:2384311	Molecular Function	pyroglutamyl-peptidase II activity	GO:0016921
EW1_F1plate04_E12	330	AAH32288.1	Trhde	MGI:2384311	Molecular Function	metal ion binding	GO:0046872
EW1_F1plate04_F08	410	NP_079615.1	Tmem42	MGI:1277176	Cellular Component	integral to membrane	GO:0016021
EW1_F1plate04_F09	358	AAH31986.1	Arf1	MGI:99431	Molecular Function	nucleotide binding	GO:0000166
EW1_F1plate04_F09	358	AAH31986.1	Arf1	MGI:99431	Molecular Function	GTPase activity	GO:0003924
EW1_F1plate04_F09	358	AAH31986.1	Arf1	MGI:99431	Molecular Function	receptor signaling protein activity	GO:0005057
EW1_F1plate04_F09	358	AAH31986.1	Arf1	MGI:99431	Molecular Function	GTP binding	GO:0005525
EW1_F1plate04_F09	358	AAH31986.1	Arf1	MGI:99431	Cellular Component	intracellular	GO:0005622
EW1_F1plate04_F09	358	AAH31986.1	Arf1	MGI:99431	Cellular Component	Golgi apparatus	GO:0005794
EW1_F1plate04_F09	358	AAH31986.1	Arf1	MGI:99431	Cellular Component	cytosol	GO:0005829
EW1_F1plate04_F09	358	AAH31986.1	Arf1	MGI:99431	Cellular Component	plasma membrane	GO:0005886
EW1_F1plate04_F09	358	AAH31986.1	Arf1	MGI:99431	Biological Process	transport	GO:0006810
EW1_F1plate04_F09	358	AAH31986.1	Arf1	MGI:99431	Biological Process	intracellular protein transport	GO:0006886
EW1_F1plate04_F09	358	AAH31986.1	Arf1	MGI:99431	Biological Process	ER to Golgi vesicle-mediated transport	GO:0006888
EW1_F1plate04_F09	358	AAH31986.1	Arf1	MGI:99431	Biological Process	small GTPase mediated signal transduction	GO:0007264
EW1_F1plate04_F09	358	AAH31986.1	Arf1	MGI:99431	Molecular Function	protein transporter activity	GO:0008565
EW1_F1plate04_F09	358	AAH31986.1	Arf1	MGI:99431	Cellular Component	endomembrane system	GO:0012505
EW1_F1plate04_F09	358	AAH31986.1	Arf1	MGI:99431	Biological Process	protein transport	GO:0015031
EW1_F1plate04_F09	358	AAH31986.1	Arf1	MGI:99431	Biological Process	vesicle-mediated transport	GO:0016192
EW1_F1plate04_F09	358	AAH31986.1	Arf1	MGI:99431	Cellular Component	sarcomere	GO:0030017
EW1_F1plate04_F10	245	NP_079719.1	Pno1	MGI:1913499	Molecular function	nucleic acid binding	GO:0003676
EW1_F1plate04_F10	245	NP_079719.1	Pno1	MGI:1913499	Molecular function	RNA binding	GO:0003723
EW1_F1plate04_F10	245	NP_079719.1	Pno1	MGI:1913499	Cellular Component	nucleus	GO:0005634
EW1_F1plate04_G09	479	AAL90369.1	nahoda	FBgn0034797	Molecular function	dopamine beta-monooxygenase activity	GO:0004500
EW1_F1plate04_G09	479	NP_497053.1	C09F9	WBGene00007479	Molecular function	dopamine beta-monooxygenase activity	GO:0004500
EW1_F1plate04_G09	479	AAL90369.1	nahoda	FBgn0034797	Biological process	histidine catabolism	GO:0006548
EW1_F1plate04_G09	479	NP_497053.1	C09F9	WBGene00007479	Biological process	histidine catabolic process	GO:0006548
EW1_F1plate04_G09	479	AAL90369.1	nahoda	FBgn0034797	Biological process	catecholamine metabolism	GO:0006584
EW1_F1plate04_H03	703	AAH94900.1	Hspa8	MGI:105384	Biological Process	regulation of progression through cell cycle	GO:0000074
EW1_F1plate04_H03	703	AAH94900.1	Hspa8	MGI:105384	Molecular Function	nucleotide binding	GO:0000166
EW1_F1plate04_H03	703	AAH94900.1	Hspa8	MGI:105384	Molecular Function	protein binding	GO:0005515
EW1_F1plate04_H03	703	AAH94900.1	Hspa8	MGI:105384	Molecular Function	ATP binding	GO:0005524
EW1_F1plate04_H03	703	AAH94900.1	Hspa8	MGI:105384	Cellular Component	nucleus	GO:0005634
EW1_F1plate04_H03	703	AAH94900.1	Hspa8	MGI:105384	Biological Process	protein folding	GO:0006457
EW1_F1plate04_H03	703	AAH94900.1	Hspa8	MGI:105384	Biological Process	response to unfolded protein	GO:0006986
EW1_F1plate04_H03	703	AAH94900.1	Hspa8	MGI:105384	Biological Process	response to heat	GO:0009408
EW1_F1plate04_H03	703	AAH94900.1	Hspa8	MGI:105384	Molecular Function	ATPase activity, coupled	GO:0042623
EW1_F1plate04_H03	703	AAH94900.1	Hspa8	MGI:105384	Molecular Function	unfolded protein binding	GO:0051082
EW1_F1plate04_H03	703	AAH94900.1	Hspa8	MGI:105384	Biological Process	chaperone cofactor-dependent protein folding	GO:0051085
EW1_F1plate04_H08	390	NP_082255.1	Chit1	MGI:1919134	Biological process	polysaccharide catabolic process	GO:0000272
EW1_F1plate04_H08	390	NP_082255.1	Chit1	MGI:1919134	Molecular function	catalytic activity	GO:0003824
EW1_F1plate04_H08	390	NP_082255.1	Chit1	MGI:1919134	Molecular function	hydrolase activity, hydrolyzing O-glycosyl compounds	GO:0004553
EW1_F1plate04_H08	390	NP_082255.1	Chit1	MGI:1919134	Molecular function	chitinase activity	GO:0004568
EW1_F1plate04_H08	390	NP_082255.1	Chit1	MGI:1919134	Cellular Component	extracellular region	GO:0005576
EW1_F1plate04_H08	390	NP_082255.1	Chit1	MGI:1919134	Cellular Component	extracellular space	GO:0005615
EW1_F1plate04_H08	390	NP_082255.1	Chit1	MGI:1919134	Biological process	carbohydrate metabolic process	GO:0005975
EW1_F1plate04_H08	390	NP_082255.1	Chit1	MGI:1919134	Biological process	chitin metabolic process	GO:0006030
EW1_F1plate04_H08	390	NP_082255.1	Chit1	MGI:1919134	Biological process	chitin catabolic process	GO:0006032
EW1_F1plate04_H08	390	NP_082255.1	Chit1	MGI:1919134	Molecular function	chitin binding	GO:0008061
EW1_F1plate04_H08	390	NP_082255.1	Chit1	MGI:1919134	Biological process	metabolic process	GO:0008152
EW1_F1plate04_H08	390	NP_082255.1	Chit1	MGI:1919134	Molecular function	hydrolase activity	GO:0016787
EW1_F1plate04_H08	390	NP_082255.1	Chit1	MGI:1919134	Molecular function	hydrolase activity, acting on glycosyl bonds	GO:0016798
EW1_F1plate04_H08	390	NP_082255.1	Chit1	MGI:1919134	Molecular function	cation binding	GO:0043169
EW1_F1plate05_A07	483	AAH06019.1	Sqstm1	MGI:107931	Molecular function	transcription cofactor activity	GO:0003712
EW1_F1plate05_A07	483	AAH06019.1	Sqstm1	MGI:107931	Cellular Component	nucleus	GO:0005634
EW1_F1plate05_A07	483	AAH06019.1	Sqstm1	MGI:107931	Biological process	apoptosis	GO:0006915
EW1_F1plate05_A07	483	AAH06019.1	Sqstm1	MGI:107931	Biological process	immune response	GO:0006955
EW1_F1plate05_A07	483	AAH06019.1	Sqstm1	MGI:107931	Molecular function	zinc ion binding	GO:0008270
EW1_F1plate05_A07	483	AAH06019.1	Sqstm1	MGI:107931	Biological process	cell differentiation	GO:0030154
EW1_F1plate05_A07	483	AAH06019.1	Sqstm1	MGI:107931	Molecular function	metal ion binding	GO:0046872
EW1_F1plate05_A10	213	AAO39563.1	CG11255	FBgn0036337	Molecular function	adenosine kinase activity	GO:0004001
EW1_F1plate05_A10	213	AAO39563.1	CG11255	FBgn0036337	Biological process	carbohydrate metabolism	GO:0005975
EW1_F1plate05_A10	213	AAO39563.1	CG11255	FBgn0036337	Biological process	nucleobase, nucleoside, nucleotide and nucleic acid metabolism	GO:0006139
EW1_F1plate05_A10	213	AAO39563.1	CG11255	FBgn0036337	Biological process	purine ribonucleoside salvage	GO:0006166
EW1_F1plate05_A10	213	AAO39563.1	CG11255	FBgn0036337	Molecular function	carbohydrate kinase activity	GO:0019200
EW1_F1plate05_A10	213	AAO39563.1	CG11255	FBgn0036337	Molecular function	nucleotide kinase activity	GO:0019201
EW1_F1plate05_B05	666	CAB59510.1	TAFII30 / Taf10b	MGI:1346320	Biological Process	G1/S transition of mitotic cell cycle	GO:0000082
EW1_F1plate05_B05	666	NP_477418.1	Taf10b	FBgn0026324	Molecular function	RNA polymerase II transcription factor activity	GO:0003702
EW1_F1plate05_B05	666	CAB59510.1	TAFII30 / Taf10b	MGI:1346320	Molecular Function	RNA polymerase II transcription factor activity	GO:0003702
EW1_F1plate05_B05	666	NP_477418.1	Taf10b	FBgn0026324	Molecular function	protein binding	GO:0005515
EW1_F1plate05_B05	666	CAB59510.1	TAFII30 / Taf10b	MGI:1346320	Cellular Component	nucleus	GO:0005634
EW1_F1plate05_B05	666	NP_477418.1	Taf10b	FBgn0026324	Cellular Component	transcription factor TFIID complex	GO:0005669
EW1_F1plate05_B05	666	CAB59510.1	TAFII30 / Taf10b	MGI:1346320	Cellular Component	transcription factor TFIID complex	GO:0005669
EW1_F1plate05_B05	666	CAB59510.1	TAFII30 / Taf10b	MGI:1346320	Biological Process	transcription	GO:0006350
EW1_F1plate05_B05	666	CAB59510.1	TAFII30 / Taf10b	MGI:1346320	Biological Process	transcription initiation	GO:0006352
EW1_F1plate05_B05	666	CAB59510.1	TAFII30 / Taf10b	MGI:1346320	Biological Process	regulation of transcription, DNA-dependent	GO:0006355
EW1_F1plate05_B05	666	NP_477418.1	Taf10b	FBgn0026324	Biological process	transcription initiation from RNA polymerase II promoter	GO:0006367
EW1_F1plate05_B05	666	CAB59510.1	TAFII30 / Taf10b	MGI:1346320	Biological Process	apoptosis	GO:0006915
EW1_F1plate05_B05	666	NP_477418.1	Taf10b	FBgn0026324	Molecular function	general RNA polymerase II transcription factor activity	GO:0016251
EW1_F1plate05_B05	666	CAB59510.1	TAFII30 / Taf10b	MGI:1346320	Molecular Function	transcription regulator activity	GO:0030528
EW1_F1plate05_B07	626	AAH02214.1	Echdc3	MGI:1915106	Biological process	catalytic activity	GO:0003824
EW1_F1plate05_B07	626	NP_611187.1	CG6984	FBgn0034191	Molecular function	enoyl-CoA hydratase activity	GO:0004300
EW1_F1plate05_B07	626	AAH02214.1	Echdc3	MGI:1915106	Cellular Component	mitochondrion	GO:0005739
EW1_F1plate05_B07	626	AAH02214.1	Echdc3	MGI:1915106	Molecular function	metabolic process	GO:0008152
EW1_F1plate05_B12	330	AAH31986.1	Arf1	MGI:99431	Molecular Function	nucleotide binding	GO:0000166
EW1_F1plate05_B12	330	AAH31986.1	Arf1	MGI:99431	Molecular Function	GTPase activity	GO:0003924
EW1_F1plate05_B12	330	AAH31986.1	Arf1	MGI:99431	Molecular Function	receptor signaling protein activity	GO:0005057
EW1_F1plate05_B12	330	AAH31986.1	Arf1	MGI:99431	Molecular Function	GTP binding	GO:0005525
EW1_F1plate05_B12	330	AAH31986.1	Arf1	MGI:99431	Cellular Component	intracellular	GO:0005622
EW1_F1plate05_B12	330	AAH31986.1	Arf1	MGI:99431	Cellular Component	Golgi apparatus	GO:0005794
EW1_F1plate05_B12	330	AAH31986.1	Arf1	MGI:99431	Cellular Component	cytosol	GO:0005829
EW1_F1plate05_B12	330	AAH31986.1	Arf1	MGI:99431	Cellular Component	plasma membrane	GO:0005886
EW1_F1plate05_B12	330	AAH31986.1	Arf1	MGI:99431	Biological Process	transport	GO:0006810
EW1_F1plate05_B12	330	AAH31986.1	Arf1	MGI:99431	Biological Process	intracellular protein transport	GO:0006886
EW1_F1plate05_B12	330	AAH31986.1	Arf1	MGI:99431	Biological Process	ER to Golgi vesicle-mediated transport	GO:0006888
EW1_F1plate05_B12	330	AAH31986.1	Arf1	MGI:99431	Biological Process	small GTPase mediated signal transduction	GO:0007264
EW1_F1plate05_B12	330	AAH31986.1	Arf1	MGI:99431	Molecular Function	protein transporter activity	GO:0008565
EW1_F1plate05_B12	330	AAH31986.1	Arf1	MGI:99431	Cellular Component	endomembrane system	GO:0012505
EW1_F1plate05_B12	330	AAH31986.1	Arf1	MGI:99431	Biological Process	protein transport	GO:0015031
EW1_F1plate05_B12	330	AAH31986.1	Arf1	MGI:99431	Biological Process	vesicle-mediated transport	GO:0016192
EW1_F1plate05_B12	330	AAH31986.1	Arf1	MGI:99431	Cellular Component	sarcomere	GO:0030017
EW1_F1plate05_D03	613	NP_573314.1	CG6540	FBgn0030943	Molecular function	nucleotide binding	GO:0000166
EW1_F1plate05_D03	613	NP_081367.1	Nup35	MGI:1916732	Cellular Component	nucleus	GO:0005634
EW1_F1plate05_D03	613	NP_081367.1	Nup35	MGI:1916732	Cellular Component	nuclear pore	GO:0005643
EW1_F1plate05_D03	613	NP_081367.1	Nup35	MGI:1916732	Biological process	protein targeting	GO:0006605
EW1_F1plate05_D03	613	NP_081367.1	Nup35	MGI:1916732	Biological process	transport	GO:0006810
EW1_F1plate05_D03	613	NP_081367.1	Nup35	MGI:1916732	Biological process	mRNA transport	GO:0051028
EW1_F1plate05_D04	522	AAH08241.1	Psmb4	MGI:1098257	Molecular function	endopeptidase activity	GO:0004175
EW1_F1plate05_D04	522	AAH08241.1	Psmb4	MGI:1098257	Molecular function	threonine endopeptidase activity	GO:0004298
EW1_F1plate05_D04	522	AAH08241.1	Psmb4	MGI:1098257	Cellular Component	nucleus	GO:0005634
EW1_F1plate05_D04	522	AAH08241.1	Psmb4	MGI:1098257	Cellular Component	cytosol	GO:0005829
EW1_F1plate05_D04	522	AAH08241.1	Psmb4	MGI:1098257	Cellular Component	proteasome core complex (sensu Eukaryota)	GO:0005839
EW1_F1plate05_D04	522	AAH08241.1	Psmb4	MGI:1098257	Biological process	ubiquitin-dependent protein catabolic process	GO:0006511
EW1_F1plate05_D04	522	AAH08241.1	Psmb4	MGI:1098257	Molecular function	peptidase activity	GO:0008233
EW1_F1plate05_D04	522	AAH08241.1	Psmb4	MGI:1098257	Molecular function	hydrolase activity	GO:0016787
EW1_F1plate05_D04	522	AAH08241.1	Psmb4	MGI:1098257	Cellular Component	protein complex	GO:0043234
EW1_F1plate05_D06	174	AAH83327.1	Rpl10	MGI:105943	Molecular function	structural constituent of ribosome	GO:0003735
EW1_F1plate05_D06	174	AAH83327.1	Rpl10	MGI:105943	Cellular Component	intracellular	GO:0005622
EW1_F1plate05_D06	174	AAH83327.1	Rpl10	MGI:105943	Cellular Component	ribosome	GO:0005840
EW1_F1plate05_D06	174	AAH83327.1	Rpl10	MGI:105943	Biological process	translation	GO:0006412
EW1_F1plate05_D06	174	AAH83327.1	Rpl10	MGI:105943	Cellular Component	ribonucleoprotein complex	GO:0030529
EW1_F1plate05_D12	448	NP_291079.1	Bcl3	MGI:88140	Biological Process	follicular dendritic cell differentiation	GO:0002268
EW1_F1plate05_D12	448	NP_291079.1	Bcl3	MGI:88140	Biological Process	marginal zone B cell differentiation	GO:0002315
EW1_F1plate05_D12	448	NP_291079.1	Bcl3	MGI:88140	Biological Process	humoral immune response mediated by circulating immunoglobulin	GO:0002455
EW1_F1plate05_D12	448	NP_291079.1	Bcl3	MGI:88140	Biological Process	germinal center formation	GO:0002467
EW1_F1plate05_D12	448	NP_291079.1	Bcl3	MGI:88140	Molecular Function	DNA binding	GO:0003677
EW1_F1plate05_D12	448	NP_291079.1	Bcl3	MGI:88140	Molecular Function	transcription factor activity	GO:0003700
EW1_F1plate05_D12	448	NP_291079.1	Bcl3	MGI:88140	Molecular Function	protein binding	GO:0005515
EW1_F1plate05_D12	448	NP_291079.1	Bcl3	MGI:88140	Cellular Component	nucleus	GO:0005634
EW1_F1plate05_D12	448	NP_291079.1	Bcl3	MGI:88140	Biological Process	transcription	GO:0006350
EW1_F1plate05_D12	448	NP_291079.1	Bcl3	MGI:88140	Biological Process	regulation of transcription, DNA-dependent	GO:0006355
EW1_F1plate05_D12	448	NP_291079.1	Bcl3	MGI:88140	Biological Process	antimicrobial humoral response (sensu Vertebrata)	GO:0019735
EW1_F1plate05_D12	448	NP_291079.1	Bcl3	MGI:88140	Biological Process	extracellular matrix organization and biogenesis	GO:0030198
EW1_F1plate05_D12	448	NP_291079.1	Bcl3	MGI:88140	Biological Process	positive regulation of interferon-gamma production	GO:0032729
EW1_F1plate05_D12	448	NP_291079.1	Bcl3	MGI:88140	Biological Process	T-helper 1 type immune response	GO:0042088
EW1_F1plate05_D12	448	NP_291079.1	Bcl3	MGI:88140	Biological Process	negative regulation of tumor necrosis factor biosynthetic process	GO:0042536
EW1_F1plate05_D12	448	NP_291079.1	Bcl3	MGI:88140	Biological Process	defense response to protozoan	GO:0042742
EW1_F1plate05_D12	448	NP_291079.1	Bcl3	MGI:88140	Biological Process	DNA damage response, signal transduction by p53 class mediator resulting in induction of apoptosis	GO:0042771
EW1_F1plate05_D12	448	NP_291079.1	Bcl3	MGI:88140	Biological Process	negative regulation of apoptosis	GO:0043066
EW1_F1plate05_D12	448	NP_291079.1	Bcl3	MGI:88140	Biological Process	T-helper 2 cell differentiation	GO:0045064
EW1_F1plate05_D12	448	NP_291079.1	Bcl3	MGI:88140	Biological Process	positive regulation of interleukin-10 biosynthetic process	GO:0045082
EW1_F1plate05_D12	448	NP_291079.1	Bcl3	MGI:88140	Biological Process	positive regulation of transcription from RNA polymerase II promoter	GO:0045944
EW1_F1plate05_D12	448	NP_291079.1	Bcl3	MGI:88140	Biological Process	spleen development	GO:0048536
EW1_F1plate05_E04	530	AAH86921.1	Uqcrb	MGI:1914780	Cellular Component	mitochondrion	GO:0005739
EW1_F1plate05_E04	530	AAH86921.1	Uqcrb	MGI:1914780	Cellular Component	mitochondrial inner membrane	GO:0005743
EW1_F1plate05_E04	530	AAH86921.1	Uqcrb	MGI:1914780	Cellular Component	mitochondrial electron transport chain	GO:0005746
EW1_F1plate05_E04	530	NP_573110.1	CG3560	FBgn0030733	Cellular Component	respiratory chain complex III (sensu Eukaryota)	GO:0005750
EW1_F1plate05_E04	530	NP_651614.1	CG17856	FBgn0039576	Cellular Component	respiratory chain complex III (sensu Eukaryota)	GO:0005750
EW1_F1plate05_E04	530	AAH86921.1	Uqcrb	MGI:1914780	Biological Process	electron transport	GO:0006118
EW1_F1plate05_E04	530	NP_573110.1	CG3560	FBgn0030733	Biological process	mitochondrial electron transport, ubiquinol to cytochrome c	GO:0006122
EW1_F1plate05_E04	530	NP_651614.1	CG17856	FBgn0039576	Biological process	mitochondrial electron transport, ubiquinol to cytochrome c	GO:0006122
EW1_F1plate05_E04	530	AAH86921.1	Uqcrb	MGI:1914780	Biological Process	mitochondrial electron transport, ubiquinol to cytochrome c	GO:0006122
EW1_F1plate05_E04	530	AAH86921.1	Uqcrb	MGI:1914780	Biological Process	transport	GO:0006810
EW1_F1plate05_E04	530	NP_573110.1	CG3560	FBgn0030733	Molecular function	ubiquinol-cytochrome-c reductase activity	GO:0008121
EW1_F1plate05_E04	530	NP_651614.1	CG17856	FBgn0039576	Molecular function	ubiquinol-cytochrome-c reductase activity	GO:0008121
EW1_F1plate05_E04	530	AAH86921.1	Uqcrb	MGI:1914780	Molecular Function	ubiquinol-cytochrome-c reductase activity	GO:0008121
EW1_F1plate05_E04	530	AAH86921.1	Uqcrb	MGI:1914780	Cellular Component	membrane	GO:0016020
EW1_F1plate05_E04	530	AAH86921.1	Uqcrb	MGI:1914780	Molecular Function	oxidoreductase activity	GO:0016491
EW1_F1plate05_E07	241	NP_524741.1	CanB / CanB2	FBgn0010014	Molecular function	calcium-dependent protein serine/threonine phosphatase activity	GO:0004723
EW1_F1plate05_E07	241	NP_524741.1	CanB / CanB2	FBgn0010014	Molecular function	calcium ion binding	GO:0005509
EW1_F1plate05_E07	241	NP_524741.1	CanB / CanB2	FBgn0010014	Molecular function	calmodulin binding	GO:0005516
EW1_F1plate05_E07	241	NP_524741.1	CanB / CanB2	FBgn0010014	Cellular Component	calcineurin complex	GO:0005955
EW1_F1plate05_E07	241	NP_524741.1	CanB / CanB2	FBgn0010014	Biological process	protein amino acid dephosphorylation	GO:0006470
EW1_F1plate05_E07	241	NP_524741.1	CanB / CanB2	FBgn0010014	Biological process	neurotransmitter secretion	GO:0007269
EW1_F1plate05_E07	241	NP_524741.1	CanB / CanB2	FBgn0010014	Cellular Component	synaptic vesicle	GO:0008021
EW1_F1plate05_E07	241	NP_524741.1	CanB / CanB2	FBgn0010014	Molecular function	calcium-dependent protein serine/threonine phosphatase regulator activity	GO:0008597
EW1_F1plate05_E07	241	NP_524741.1	CanB / CanB2	FBgn0010014	Biological process	vesicle-mediated transport	GO:0016192
EW1_F1plate05_E07	241	NP_524741.1	CanB / CanB2	FBgn0010014	Biological process	calcium-mediated signaling	GO:0019722
EW1_F1plate05_E07	241	NP_524741.1	CanB / CanB2	FBgn0010014	Biological process	cell homeostasis	GO:0019725
EW1_F1plate05_F01	195	NP_032779.1	Oaz1	MGI:109433	Molecular function	enzyme inhibitor activity	GO:0004857
EW1_F1plate05_F01	195	NP_032779.1	Oaz1	MGI:109433	Biological process	polyamine metabolic process	GO:0006595
EW1_F1plate05_F01	195	NP_032779.1	Oaz1	MGI:109433	Molecular function	ornithine decarboxylase inhibitor activity	GO:0008073
EW1_F1plate05_F06	404	NP_524714.1	hoip	FBgn0015393	Biological process	nuclear mRNA splicing, via spliceosome	GO:0000398
EW1_F1plate05_F06	404	NP_524714.1	hoip	FBgn0015393	Molecular function	mRNA binding	GO:0003729
EW1_F1plate05_F06	404	NP_524714.1	hoip	FBgn0015393	Molecular function	structural constituent of ribosome	GO:0003735
EW1_F1plate05_F06	404	NP_524714.1	hoip	FBgn0015393	Biological process	nervous system development	GO:0007399
EW1_F1plate05_F06	404	NP_524714.1	hoip	FBgn0015393	Biological process	peripheral nervous system development	GO:0007422
EW1_F1plate05_F06	404	NP_524714.1	hoip	FBgn0015393	Biological process	ribosome biogenesis and assembly	GO:0042254
EW1_F1plate05_F12	442	AAS56006.1	YDR174W / HMO1	SGD:S000002581	Cellular Component	nuclear chromatin	GO:0000790
EW1_F1plate05_F12	442	AAS56006.1	YDR174W / HMO1	SGD:S000002581	Molecular function	single-stranded DNA binding	GO:0003697
EW1_F1plate05_F12	442	AAS56006.1	YDR174W / HMO1	SGD:S000002581	Molecular function	RNA polymerase I transcription factor activity	GO:0003701
EW1_F1plate05_F12	442	AAS56006.1	YDR174W / HMO1	SGD:S000002581	Cellular Component	nucleus	GO:0005634
EW1_F1plate05_F12	442	AAS56006.1	YDR174W / HMO1	SGD:S000002581	Cellular Component	nucleolus	GO:0005730
EW1_F1plate05_F12	442	AAS56006.1	YDR174W / HMO1	SGD:S000002581	Cellular Component	cytoplasm	GO:0005737
EW1_F1plate05_F12	442	AAS56006.1	YDR174W / HMO1	SGD:S000002581	Biological process	plasmid maintenance	GO:0006276
EW1_F1plate05_G04	252	NP_724343.1	His2A:CG31618	FBgn0051618	Molecular function	DNA binding	GO:0003677
EW1_F1plate05_G04	252	NP_724343.1	His2A:CG31618	FBgn0051618	Biological process	chromatin assembly or disassembly	GO:0006333
EW1_F1plate05_G04	252	NP_724343.1	His2A:CG31618	FBgn0051618	Biological process	nucleosome assembly	GO:0006334
EW1_F1plate05_H01	241	NP_741145.1	mlc-3	WBGene00003371	Molecular function	calcium ion binding	GO:0005509
EW1_F1plate05_H01	241	NP_741145.1	mlc-3	WBGene00003371	Biological process	locomotory behavior	GO:0007626
EW1_F1plate05_H01	241	NP_741145.1	mlc-3	WBGene00003371	Cellular Component	oviposition	GO:0018991
EW1_F1plate06_A01	627	CAA88860.1	K01C8.9 / nst-1	WBGene00003821	Biological process	reproduction	GO:0000003
EW1_F1plate06_A01	627	AAO19472.1	nucleostemin / Gnl3	MGI:1353651	Molecular function	nucleotide binding	GO:0000166
EW1_F1plate06_A01	627	CAA88860.1	K01C8.9 / nst-1	WBGene00003821	Biological process	larval development (sensu Nematoda)	GO:0002119
EW1_F1plate06_A01	627	AAO19472.1	nucleostemin / Gnl3	MGI:1353651	Molecular function	GTP binding	GO:0005525
EW1_F1plate06_A01	627	CAA88860.1	K01C8.9 / nst-1	WBGene00003821	Molecular function	GTP binding	GO:0005525
EW1_F1plate06_A01	627	AAO19472.1	nucleostemin / Gnl3	MGI:1353651	Cellular Component	intracellular	GO:0005622
EW1_F1plate06_A01	627	CAA88860.1	K01C8.9 / nst-1	WBGene00003821	Cellular Component	intracellular	GO:0005622
EW1_F1plate06_A01	627	AAO19472.1	nucleostemin / Gnl3	MGI:1353651	Cellular Component	nucleus	GO:0005634
EW1_F1plate06_A01	627	AAO19472.1	nucleostemin / Gnl3	MGI:1353651	Cellular Component	nucleolus	GO:0005730
EW1_F1plate06_A01	627	CAA88860.1	K01C8.9 / nst-1	WBGene00003821	Biological process	biological_process	GO:0007582
EW1_F1plate06_A01	627	AAO19472.1	nucleostemin / Gnl3	MGI:1353651	Biological process	biological_process	GO:0008150
EW1_F1plate06_A01	627	CAA88860.1	K01C8.9 / nst-1	WBGene00003821	Biological process	growth	GO:0040007
EW1_F1plate06_A01	627	CAA88860.1	K01C8.9 / nst-1	WBGene00003821	Biological process	positive regulation of growth rate	GO:0040010
EW1_F1plate06_A01	627	CAA88860.1	K01C8.9 / nst-1	WBGene00003821	Biological process	post-embryonic body morphogenesis	GO:0040032
EW1_F1plate06_A01	627	CAA88860.1	K01C8.9 / nst-1	WBGene00003821	Biological process	hermaphrodite genitalia development	GO:0040035
EW1_F1plate06_A02	187	CAB07240.1	ran-1	WBGene00004302	Molecular function	reproduction	GO:0000003
EW1_F1plate06_A02	187	CAB07240.1	ran-1	WBGene00004302	Cellular Component	exosome (RNase complex)	GO:0000178
EW1_F1plate06_A02	187	CAB07240.1	ran-1	WBGene00004302	Molecular function	larval development (sensu Nematoda)	GO:0002119
EW1_F1plate06_A02	187	CAB07240.1	ran-1	WBGene00004302	Biological process	GTP binding	GO:0005525
EW1_F1plate06_A02	187	CAB07240.1	ran-1	WBGene00004302	Cellular Component	intracellular	GO:0005622
EW1_F1plate06_A02	187	CAB07240.1	ran-1	WBGene00004302	Molecular function	intracellular protein transport	GO:0006886
EW1_F1plate06_A02	187	CAB07240.1	ran-1	WBGene00004302	Molecular function	spindle organization and biogenesis	GO:0007051
EW1_F1plate06_A02	187	CAB07240.1	ran-1	WBGene00004302	Molecular function	small GTPase mediated signal transduction	GO:0007264
EW1_F1plate06_A02	187	CAB07240.1	ran-1	WBGene00004302	Molecular function	biological_process	GO:0007582
EW1_F1plate06_A02	187	CAB07240.1	ran-1	WBGene00004302	Molecular function	locomotory behavior	GO:0007626
EW1_F1plate06_A02	187	CAB07240.1	ran-1	WBGene00004302	Molecular function	embryonic development (sensu Metazoa)	GO:0009792
EW1_F1plate06_A02	187	CAB07240.1	ran-1	WBGene00004302	Molecular function	protein transport	GO:0015031
EW1_F1plate06_A02	187	CAB07240.1	ran-1	WBGene00004302	Molecular function	growth	GO:0040007
EW1_F1plate06_A02	187	CAB07240.1	ran-1	WBGene00004302	Molecular function	embryonic cleavage	GO:0040016
EW1_F1plate06_A03	228	AAH66197.1	Ubb	MGI:98888	Cellular Component	nucleus	GO:0005634
EW1_F1plate06_A03	228	AAH08661.1	Ubc	MGI:98889	Cellular Component	nucleus	GO:0005634
EW1_F1plate06_A03	228	AAH66197.1	Ubb	MGI:98888	Biological process	protein modification process	GO:0006464
EW1_F1plate06_A03	228	AAH08661.1	Ubc	MGI:98889	Biological process	protein modification process	GO:0006464
EW1_F1plate06_A10	249	NP_609792.1	CaBP1	FBgn0025678	Molecular function	protein disulfide isomerase activity	GO:0003756
EW1_F1plate06_A10	249	NP_609792.1	CaBP1	FBgn0025678	Cellular Component	endoplasmic reticulum	GO:0005783
EW1_F1plate06_A10	249	NP_609792.1	CaBP1	FBgn0025678	Biological process	protein modification	GO:0006464
EW1_F1plate06_A10	249	NP_609792.1	CaBP1	FBgn0025678	Molecular function	electron carrier activity	GO:0009055
EW1_F1plate06_A10	249	NP_609792.1	CaBP1	FBgn0025678	Molecular function	protein disulfide oxidoreductase activity	GO:0015035
EW1_F1plate06_B04	260	NP_523625.1	Dmel\Act42A	FBgn0000043	Biological process	cytokinesis	GO:0000910
EW1_F1plate06_B04	260	NP_523625.1	Dmel\Act42A	FBgn0000043	Molecular function	structural constituent of cytoskeleton	GO:0005200
EW1_F1plate06_B04	260	NP_523625.1	Dmel\Act42A	FBgn0000043	Molecular function	protein binding	GO:0005515
EW1_F1plate06_B04	260	NP_523625.1	Dmel\Act42A	FBgn0000043	Molecular function	ATP binding	GO:0005524
EW1_F1plate06_B04	260	NP_523625.1	Dmel\Act42A	FBgn0000043	Cellular Component	actin filament	GO:0005884
EW1_F1plate06_B04	260	NP_523625.1	Dmel\Act42A	FBgn0000043	Biological process	cytoskeleton organization and biogenesis	GO:0007010
EW1_F1plate06_B12	358	NP_082255.1	Chit1	MGI:1919134	Biological process	polysaccharide catabolic process	GO:0000272
EW1_F1plate06_B12	358	NP_082255.1	Chit1	MGI:1919134	Molecular function	catalytic activity	GO:0003824
EW1_F1plate06_B12	358	NP_082255.1	Chit1	MGI:1919134	Molecular function	hydrolase activity, hydrolyzing O-glycosyl compounds	GO:0004553
EW1_F1plate06_B12	358	NP_082255.1	Chit1	MGI:1919134	Molecular function	chitinase activity	GO:0004568
EW1_F1plate06_B12	358	NP_082255.1	Chit1	MGI:1919134	Cellular Component	extracellular region	GO:0005576
EW1_F1plate06_B12	358	NP_082255.1	Chit1	MGI:1919134	Cellular Component	extracellular space	GO:0005615
EW1_F1plate06_B12	358	NP_082255.1	Chit1	MGI:1919134	Biological process	carbohydrate metabolic process	GO:0005975
EW1_F1plate06_B12	358	NP_082255.1	Chit1	MGI:1919134	Biological process	chitin metabolic process	GO:0006030
EW1_F1plate06_B12	358	NP_082255.1	Chit1	MGI:1919134	Biological process	chitin catabolic process	GO:0006032
EW1_F1plate06_B12	358	NP_082255.1	Chit1	MGI:1919134	Molecular function	chitin binding	GO:0008061
EW1_F1plate06_B12	358	NP_082255.1	Chit1	MGI:1919134	Biological process	metabolic process	GO:0008152
EW1_F1plate06_B12	358	NP_082255.1	Chit1	MGI:1919134	Molecular function	hydrolase activity	GO:0016787
EW1_F1plate06_B12	358	NP_082255.1	Chit1	MGI:1919134	Molecular function	hydrolase activity, acting on glycosyl bonds	GO:0016798
EW1_F1plate06_B12	358	NP_082255.1	Chit1	MGI:1919134	Molecular function	cation binding	GO:0043169
EW1_F1plate06_E05	520	NP_080888.1	Ndufb2	MGI:1915448	Cellular Component	mitochondrion	GO:0005739
EW1_F1plate06_E05	520	NP_080888.1	Ndufb2	MGI:1915448	Molecular function	NADH dehydrogenase (ubiquinone) activity	GO:0008137
EW1_F1plate06_E05	520	NP_080888.1	Ndufb2	MGI:1915448	Molecular function	oxidoreductase activity	GO:0016491
EW1_F1plate06_F02	616	AAL28453.1	Asph	FBgn0034075	Molecular function	peptide-aspartate beta-dioxygenase activity	GO:0004597
EW1_F1plate06_F02	616	AAL28453.1	Asph	FBgn0034075	Biological process	proteolysis	GO:0006508
EW1_F1plate06_F02	616	AAL28453.1	Asph	FBgn0034075	Biological process	transmembrane receptor protein tyrosine kinase signaling pathway	GO:0007169
EW1_F1plate06_F02	616	AAL28453.1	Asph	FBgn0034075	Molecular function	metallopeptidase activity	GO:0008237
EW1_F1plate06_F02	616	AAL28453.1	Asph	FBgn0034075	Molecular function	zinc ion binding	GO:0008270
EW1_F1plate06_F02	616	AAL28453.1	Asph	FBgn0034075	Biological process	peptidyl-amino acid modification	GO:0018193
EW1_F1plate06_F02	616	AAL28453.1	Asph	FBgn0034075	Cellular Component	integral to endoplasmic reticulum membrane	GO:0030176
EW1_F1plate06_F03	241	NP_741145.1	mlc-3	WBGene00003371	Molecular function	calcium ion binding	GO:0005509
EW1_F1plate06_F03	241	NP_741145.1	mlc-3	WBGene00003371	Biological process	locomotory behavior	GO:0007626
EW1_F1plate06_F03	241	NP_741145.1	mlc-3	WBGene00003371	Biological process	oviposition	GO:0018991
EW1_F1plate06_H02	548	NP_476969.1	Vha14	FBgn0010426	Cellular Component	hydrogen-transporting ATPase V1 domain	GO:0000221
EW1_F1plate06_H02	548	AAH16553.1	Atp6v1f	MGI:1913394	Biological Process	ATP biosynthetic process	GO:0006754
EW1_F1plate06_H02	548	AAH16553.1	Atp6v1f	MGI:1913394	Biological Process	transport	GO:0006810
EW1_F1plate06_H02	548	AAH16553.1	Atp6v1f	MGI:1913394	Biological Process	ion transport	GO:0006811
EW1_F1plate06_H02	548	NP_476969.1	Vha14	FBgn0010426	Molecular function	hydrogen-exporting ATPase activity, phosphorylative mechanism	GO:0008553
EW1_F1plate06_H02	548	AAH16553.1	Atp6v1f	MGI:1913394	Molecular Function	hydrogen ion transporter activity	GO:0015078
EW1_F1plate06_H02	548	NP_476969.1	Vha14	FBgn0010426	Biological process	ATP synthesis coupled proton transport	GO:0015986
EW1_F1plate06_H02	548	AAH16553.1	Atp6v1f	MGI:1913394	Biological Process	ATP synthesis coupled proton transport	GO:0015986
EW1_F1plate06_H02	548	NP_476969.1	Vha14	FBgn0010426	Biological process	proton transport	GO:0015992
EW1_F1plate06_H02	548	AAH16553.1	Atp6v1f	MGI:1913394	Biological Process	proton transport	GO:0015992
EW1_F1plate06_H02	548	NP_476969.1	Vha14	FBgn0010426	Cellular Component	proton-transporting two-sector ATPase complex	GO:0016469
EW1_F1plate06_H02	548	AAH16553.1	Atp6v1f	MGI:1913394	Cellular Component	proton-transporting two-sector ATPase complex	GO:0016469
EW1_F1plate06_H02	548	AAH16553.1	Atp6v1f	MGI:1913394	Molecular Function	hydrolase activity	GO:0016787
EW1_F1plate06_H02	548	AAH16553.1	Atp6v1f	MGI:1913394	Molecular Function	metal ion binding	GO:0046872
EW1_F1plate06_H02	548	NP_476969.1	Vha14	FBgn0010426	Molecular function	hydrogen-transporting ATP synthase activity, rotational mechanism	GO:0046933
EW1_F1plate06_H02	548	AAH16553.1	Atp6v1f	MGI:1913394	Molecular Function	hydrogen ion transporting ATP synthase activity, rotational mechanism	GO:0046933
EW1_F1plate06_H02	548	NP_476969.1	Vha14	FBgn0010426	Molecular function	hydrogen-transporting ATPase activity, rotational mechanism	GO:0046961
EW1_F1plate06_H02	548	AAH16553.1	Atp6v1f	MGI:1913394	Molecular Function	hydrogen ion transporting ATPase activity, rotational mechanism	GO:0046961
EW1_F1plate06_H04	428	NP_082255.1	Chit1	MGI:1919134	Biological process	polysaccharide catabolic process	GO:0000272
EW1_F1plate06_H04	428	NP_082255.1	Chit1	MGI:1919134	Molecular function	catalytic activity	GO:0003824
EW1_F1plate06_H04	428	NP_082255.1	Chit1	MGI:1919134	Molecular function	hydrolase activity, hydrolyzing O-glycosyl compounds	GO:0004553
EW1_F1plate06_H04	428	NP_082255.1	Chit1	MGI:1919134	Molecular function	chitinase activity	GO:0004568
EW1_F1plate06_H04	428	NP_082255.1	Chit1	MGI:1919134	Cellular Component	extracellular region	GO:0005576
EW1_F1plate06_H04	428	NP_082255.1	Chit1	MGI:1919134	Cellular Component	extracellular space	GO:0005615
EW1_F1plate06_H04	428	NP_082255.1	Chit1	MGI:1919134	Biological process	carbohydrate metabolic process	GO:0005975
EW1_F1plate06_H04	428	NP_082255.1	Chit1	MGI:1919134	Biological process	chitin metabolic process	GO:0006030
EW1_F1plate06_H04	428	NP_082255.1	Chit1	MGI:1919134	Biological process	chitin catabolic process	GO:0006032
EW1_F1plate06_H04	428	NP_082255.1	Chit1	MGI:1919134	Molecular function	chitin binding	GO:0008061
EW1_F1plate06_H04	428	NP_082255.1	Chit1	MGI:1919134	Biological process	metabolic process	GO:0008152
EW1_F1plate06_H04	428	NP_082255.1	Chit1	MGI:1919134	Molecular function	hydrolase activity	GO:0016787
EW1_F1plate06_H04	428	NP_082255.1	Chit1	MGI:1919134	Molecular function	hydrolase activity, acting on glycosyl bonds	GO:0016798
EW1_F1plate06_H04	428	NP_082255.1	Chit1	MGI:1919134	Molecular function	cation binding	GO:0043169
EW1_F1plate06_H06	482	NP_035647.1	Sycp3	MGI:109542	Biological Process	achiasmate meiosis I	GO:0000705
EW1_F1plate06_H06	482	NP_035647.1	Sycp3	MGI:109542	Cellular Component	condensed chromosome	GO:0000793
EW1_F1plate06_H06	482	NP_035647.1	Sycp3	MGI:109542	Cellular Component	synaptonemal complex	GO:0000795
EW1_F1plate06_H06	482	NP_035647.1	Sycp3	MGI:109542	Cellular Component	lateral element	GO:0000800
EW1_F1plate06_H06	482	NP_035647.1	Sycp3	MGI:109542	Cellular Component	transverse filament	GO:0000802
EW1_F1plate06_H06	482	NP_035647.1	Sycp3	MGI:109542	Molecular Function	DNA binding	GO:0003677
EW1_F1plate06_H06	482	NP_035647.1	Sycp3	MGI:109542	Molecular Function	protein binding	GO:0005515
EW1_F1plate06_H06	482	NP_035647.1	Sycp3	MGI:109542	Cellular Component	nucleus	GO:0005634
EW1_F1plate06_H06	482	NP_035647.1	Sycp3	MGI:109542	Biological Process	cell cycle	GO:0007049
EW1_F1plate06_H06	482	NP_035647.1	Sycp3	MGI:109542	Biological Process	female meiosis sister chromatid cohesion	GO:0007066
EW1_F1plate06_H06	482	NP_035647.1	Sycp3	MGI:109542	Biological Process	mitosis	GO:0007067
EW1_F1plate06_H06	482	NP_035647.1	Sycp3	MGI:109542	Biological Process	meiosis	GO:0007126
EW1_F1plate06_H06	482	NP_035647.1	Sycp3	MGI:109542	Biological Process	synapsis	GO:0007129
EW1_F1plate06_H06	482	NP_035647.1	Sycp3	MGI:109542	Biological Process	synaptonemal complex assembly	GO:0007130
EW1_F1plate06_H06	482	NP_035647.1	Sycp3	MGI:109542	Biological Process	spermatogenesis	GO:0007283
EW1_F1plate06_H06	482	NP_035647.1	Sycp3	MGI:109542	Molecular Function	transferase activity	GO:0016740
EW1_F1plate06_H06	482	NP_035647.1	Sycp3	MGI:109542	Biological Process	negative regulation of apoptosis	GO:0043066
EW1_F1plate06_H06	482	NP_035647.1	Sycp3	MGI:109542	Biological Process	cell division	GO:0051301
EW1_F1plate06_H06	482	NP_035647.1	Sycp3	MGI:109542	Biological Process	female meiosis chromosome separation	GO:0051309
EW1_F1plate07_A01	137	CAJ80825.1	mbk-2	WBGene00003150	Biological process	establishment of mitotic spindle orientation	GO:0000132
EW1_F1plate07_A01	137	CAJ80825.1	mbk-2	WBGene00003150	Biological process	cytokinesis after mitosis	GO:0000281
EW1_F1plate07_A01	137	CAJ80825.1	mbk-2	WBGene00003150	Biological process	cytokinesis	GO:0000910
EW1_F1plate07_A01	137	CAJ80825.1	mbk-2	WBGene00003150	Biological process	morphogenesis of an epithelium	GO:0002009
EW1_F1plate07_A01	137	NP_995711.1	smi35A	FBgn0016930	Molecular function	protein kinase activity	GO:0004672
EW1_F1plate07_A01	137	CAJ80825.1	mbk-2	WBGene00003150	Molecular function	protein kinase activity	GO:0004672
EW1_F1plate07_A01	137	NP_995711.1	smi35A	FBgn0016930	Molecular function	protein serine/threonine kinase activity	GO:0004674
EW1_F1plate07_A01	137	CAJ80825.1	mbk-2	WBGene00003150	Molecular function	protein serine/threonine kinase activity	GO:0004674
EW1_F1plate07_A01	137	NP_995711.1	smi35A	FBgn0016930	Molecular function	receptor signaling protein serine/threonine kinase activity	GO:0004702
EW1_F1plate07_A01	137	CAJ80825.1	mbk-2	WBGene00003150	Molecular function	protein-tyrosine kinase activity	GO:0004713
EW1_F1plate07_A01	137	NP_995711.1	smi35A	FBgn0016930	Molecular function	ATP binding	GO:0005524
EW1_F1plate07_A01	137	CAJ80825.1	mbk-2	WBGene00003150	Molecular function	ATP binding	GO:0005524
EW1_F1plate07_A01	137	CAJ80825.1	mbk-2	WBGene00003150	Cellular component	chromosome	GO:0005694
EW1_F1plate07_A01	137	CAJ80825.1	mbk-2	WBGene00003150	Cellular component	cytoplasm	GO:0005737
EW1_F1plate07_A01	137	CAJ80825.1	mbk-2	WBGene00003150	Cellular component	centrosome	GO:0005813
EW1_F1plate07_A01	137	NP_995711.1	smi35A	FBgn0016930	Cellular Component	cytosol	GO:0005829
EW1_F1plate07_A01	137	CAJ80825.1	mbk-2	WBGene00003150	Cellular component	cell cortex	GO:0005938
EW1_F1plate07_A01	137	NP_995711.1	smi35A	FBgn0016930	Biological process	protein amino acid phosphorylation	GO:0006468
EW1_F1plate07_A01	137	CAJ80825.1	mbk-2	WBGene00003150	Biological process	protein amino acid phosphorylation	GO:0006468
EW1_F1plate07_A01	137	NP_995711.1	smi35A	FBgn0016930	Biological process	induction of apoptosis	GO:0006917
EW1_F1plate07_A01	137	CAJ80825.1	mbk-2	WBGene00003150	Biological process	microtubule-based process	GO:0007017
EW1_F1plate07_A01	137	CAJ80825.1	mbk-2	WBGene00003150	Biological process	spindle organization and biogenesis	GO:0007051
EW1_F1plate07_A01	137	CAJ80825.1	mbk-2	WBGene00003150	Biological process	gametogenesis	GO:0007276
EW1_F1plate07_A01	137	NP_995711.1	smi35A	FBgn0016930	Biological process	ectoderm development	GO:0007398
EW1_F1plate07_A01	137	NP_995711.1	smi35A	FBgn0016930	Biological process	nervous system development	GO:0007399
EW1_F1plate07_A01	137	NP_995711.1	smi35A	FBgn0016930	Biological process	cell proliferation	GO:0008283
EW1_F1plate07_A01	137	CAJ80825.1	mbk-2	WBGene00003150	Biological process	embryonic development (sensu Metazoa)	GO:0009792
EW1_F1plate07_A01	137	CAJ80825.1	mbk-2	WBGene00003150	Biological process	embryonic pattern specification	GO:0009880
EW1_F1plate07_A01	137	NP_995711.1	smi35A	FBgn0016930	Molecular function	transferase activity	GO:0016740
EW1_F1plate07_A01	137	CAJ80825.1	mbk-2	WBGene00003150	Biological process	peptidyl-serine phosphorylation	GO:0018105
EW1_F1plate07_A01	137	CAJ80825.1	mbk-2	WBGene00003150	Biological process	peptidyl-threonine phosphorylation	GO:0018105
EW1_F1plate07_A01	137	CAJ80825.1	mbk-2	WBGene00003150	Biological process	peptidyl-tyrosine phosphorylation	GO:0018107
EW1_F1plate07_A01	137	CAJ80825.1	mbk-2	WBGene00003150	Biological process	pronuclear migration	GO:0035046
EW1_F1plate07_A01	137	CAJ80825.1	mbk-2	WBGene00003150	Biological process	embryonic cleavage	GO:0040016
EW1_F1plate07_A01	137	CAJ80825.1	mbk-2	WBGene00003150	Biological process	positive regulation of body size	GO:0040018
EW1_F1plate07_A01	137	NP_995711.1	smi35A	FBgn0016930	Biological process	olfactory behavior	GO:0042048
EW1_F1plate07_A01	137	NP_995711.1	smi35A	FBgn0016930	Biological process	response to chemical stimulus	GO:0042221
EW1_F1plate07_A01	137	CAJ80825.1	mbk-2	WBGene00003150	Cellular component	P granule	GO:0043186
EW1_F1plate07_A01	137	CAJ80825.1	mbk-2	WBGene00003150	Biological process	asymmetric protein localization during cell fate commitment	GO:0045167
EW1_F1plate07_A01	137	CAJ80825.1	mbk-2	WBGene00003150	Biological process	positive regulation of protein catabolic process	GO:0045732
EW1_F1plate07_A01	137	CAJ80825.1	mbk-2	WBGene00003150	Biological process	protein amino acid autophosphorylation	GO:0046777
EW1_F1plate07_A05	696	AAH83143.1	Grwd1	MGI:2141989	Cellular Component	nucleus	GO:0005634
EW1_F1plate07_A07	424	AAH54778.1	Eftud2	MGI:1336880	Molecular Function	nucleotide binding	GO:0000166
EW1_F1plate07_A07	424	AAH54778.1	Eftud2	MGI:1336880	Molecular Function	translation elongation factor activity	GO:0003746
EW1_F1plate07_A07	424	AAH54778.1	Eftud2	MGI:1336880	Molecular Function	GTPase activity	GO:0003924
EW1_F1plate07_A07	424	AAH54778.1	Eftud2	MGI:1336880	Molecular Function	protein binding	GO:0005515
EW1_F1plate07_A07	424	AAH54778.1	Eftud2	MGI:1336880	Molecular Function	GTP binding	GO:0005525
EW1_F1plate07_A07	424	AAH54778.1	Eftud2	MGI:1336880	Cellular Component	nucleus	GO:0005634
EW1_F1plate07_A07	424	AAH54778.1	Eftud2	MGI:1336880	Cellular Component	spliceosome	GO:0005681
EW1_F1plate07_A07	424	AAH54778.1	Eftud2	MGI:1336880	Biological Process	mRNA processing	GO:0006397
EW1_F1plate07_A07	424	AAH54778.1	Eftud2	MGI:1336880	Biological Process	RNA splicing	GO:0008380
EW1_F1plate07_A07	424	AAH54778.1	Eftud2	MGI:1336880	Cellular Component	ribonucleoprotein complex	GO:0030529
EW1_F1plate07_B08	312	NP_609792.1	CaBP1	FBgn0025678	Molecular function	protein disulfide isomerase activity	GO:0003756
EW1_F1plate07_B08	312	NP_609792.1	CaBP1	FBgn0025678	Cellular Component	endoplasmic reticulum	GO:0005783
EW1_F1plate07_B08	312	NP_609792.1	CaBP1	FBgn0025678	Biological process	protein modification	GO:0006464
EW1_F1plate07_B08	312	NP_609792.1	CaBP1	FBgn0025678	Molecular function	electron carrier activity	GO:0009055
EW1_F1plate07_B08	312	NP_609792.1	CaBP1	FBgn0025678	Molecular function	protein disulfide oxidoreductase activity	GO:0015035
EW1_F1plate07_B12	639	NP_572308.2	Rpt4	FBgn0028685	Molecular function	nucleic acid binding	GO:0003676
EW1_F1plate07_B12	639	NP_648525.1	CG7257	FBgn0036224	Molecular function	nucleic acid binding	GO:0003676
EW1_F1plate07_B12	639	NP_572308.2	Rpt4	FBgn0028685	Molecular function	endopeptidase activity	GO:0004175
EW1_F1plate07_B12	639	NP_572308.2	Rpt4	FBgn0028685	Molecular function	ATP binding	GO:0005524
EW1_F1plate07_B12	639	NP_648525.1	CG7257	FBgn0036224	Molecular function	ATP binding	GO:0005524
EW1_F1plate07_B12	639	NP_572308.2	Rpt4	FBgn0028685	Cellular Component	nucleus	GO:0005634
EW1_F1plate07_B12	639	NP_648525.1	CG7257	FBgn0036224	Cellular Component	nucleus	GO:0005634
EW1_F1plate07_B12	639	NP_572308.2	Rpt4	FBgn0028685	Cellular Component	cytoplasm	GO:0005737
EW1_F1plate07_B12	639	NP_648525.1	CG7257	FBgn0036224	Cellular Component	cytoplasm	GO:0005737
EW1_F1plate07_B12	639	NP_572308.2	Rpt4	FBgn0028685	Cellular Component	proteasome regulatory particle (sensu Eukaryota)	GO:0005838
EW1_F1plate07_B12	639	NP_648525.1	CG7257	FBgn0036224	Cellular Component	proteasome regulatory particle (sensu Eukaryota)	GO:0005838
EW1_F1plate07_B12	639	NP_572308.2	Rpt4	FBgn0028685	Biological process	proteolysis	GO:0006508
EW1_F1plate07_B12	639	NP_648525.1	CG7257	FBgn0036224	Biological process	proteolysis	GO:0006508
EW1_F1plate07_B12	639	NP_572308.2	Rpt4	FBgn0028685	Cellular Component	proteasome regulatory particle, base subcomplex (sensu Eukaryota)	GO:0008540
EW1_F1plate07_B12	639	NP_572308.2	Rpt4	FBgn0028685	Molecular function	ATPase activity	GO:0016887
EW1_F1plate07_B12	639	NP_648525.1	CG7257	FBgn0036224	Molecular function	ATPase activity	GO:0016887
EW1_F1plate07_B12	639	NP_572308.2	Rpt4	FBgn0028685	Biological process	protein catabolism	GO:0030163
EW1_F1plate07_B12	639	NP_648525.1	CG7257	FBgn0036224	Biological process	protein catabolism	GO:0030163
EW1_F1plate07_C07	353	AAM11317.1	cher	FBgn0014141	Molecular function	actin binding	GO:0003779
EW1_F1plate07_C07	353	AAH04061.1	Flna	MGI:95556	Molecular function	actin binding	GO:0003779
EW1_F1plate07_C07	353	AAH04061.1	Flna	MGI:95556	Molecular function	protein kinase C binding	GO:0005080
EW1_F1plate07_C07	353	AAM11317.1	cher	FBgn0014141	Molecular function	structural constituent of cytoskeleton	GO:0005200
EW1_F1plate07_C07	353	AAH04061.1	Flna	MGI:95556	Molecular function	protein binding	GO:0005515
EW1_F1plate07_C07	353	AAH04061.1	Flna	MGI:95556	Cellular Component	Golgi trans face	GO:0005802
EW1_F1plate07_C07	353	AAH04061.1	Flna	MGI:95556	Cellular Component	cytoskeleton	GO:0005856
EW1_F1plate07_C07	353	AAM11317.1	cher	FBgn0014141	Biological process	muscle contraction	GO:0006936
EW1_F1plate07_C07	353	AAM11317.1	cher	FBgn0014141	Biological process	cytoskeleton organization and biogenesis	GO:0007010
EW1_F1plate07_C07	353	AAM11317.1	cher	FBgn0014141	Biological process	ovarian ring canal formation	GO:0007301
EW1_F1plate07_C07	353	AAM11317.1	cher	FBgn0014141	Biological process	learning and/or memory	GO:0007611
EW1_F1plate07_C07	353	AAM11317.1	cher	FBgn0014141	Biological process	protein localization	GO:0008104
EW1_F1plate07_C07	353	AAM11317.1	cher	FBgn0014141	Biological process	ring canal formation, actin assembly	GO:0008302
EW1_F1plate07_C07	353	AAM11317.1	cher	FBgn0014141	Biological process	determination of adult life span	GO:0008340
EW1_F1plate07_C07	353	AAM11317.1	cher	FBgn0014141	Biological process	olfactory learning	GO:0008355
EW1_F1plate07_C07	353	AAM11317.1	cher	FBgn0014141	Biological process	female germ-line cyst encapsulation (sensu Insecta)	GO:0030708
EW1_F1plate07_C07	353	AAM11317.1	cher	FBgn0014141	Biological process	ring canal formation	GO:0030725
EW1_F1plate07_C07	353	AAM11317.1	cher	FBgn0014141	Cellular Component	ring canal outer rim	GO:0035182
EW1_F1plate07_C07	353	AAM11317.1	cher	FBgn0014141	Cellular Component	ring canal inner rim	GO:0035183
EW1_F1plate07_C07	353	AAH04061.1	Flna	MGI:95556	Biological process	early endosome to late endosome transport	GO:0045022
EW1_F1plate07_E01	621	NP_788664.2	CG10126	FBgn0038088	Molecular function	calcium ion binding	GO:0005509
EW1_F1plate07_E01	621	NP_731744.1	CG31345	FBgn0051345	Molecular function	calcium ion binding	GO:0005509
EW1_F1plate07_E01	621	NP_731744.1	CG31345	FBgn0051345	Biological process	detection of calcium ion	GO:0005513
EW1_F1plate07_E08	285	AAI08369.1	Psma5	MGI:1347009	Molecular Function	endopeptidase activity	GO:0004175
EW1_F1plate07_E08	285	AAI08369.1	Psma5	MGI:1347009	Molecular Function	threonine endopeptidase activity	GO:0004298
EW1_F1plate07_E08	285	AAI08369.1	Psma5	MGI:1347009	Cellular Component	cytosol	GO:0005829
EW1_F1plate07_E08	285	AAI08369.1	Psma5	MGI:1347009	Cellular Component	proteasome core complex (sensu Eukaryota)	GO:0005839
EW1_F1plate07_E08	285	AAI08369.1	Psma5	MGI:1347009	Biological Process	ubiquitin-dependent protein catabolic process	GO:0006511
EW1_F1plate07_E08	285	AAI08369.1	Psma5	MGI:1347009	Molecular Function	peptidase activity	GO:0008233
EW1_F1plate07_E08	285	AAI08369.1	Psma5	MGI:1347009	Molecular Function	hydrolase activity	GO:0016787
EW1_F1plate07_E08	285	AAI08369.1	Psma5	MGI:1347009	Cellular Component	protein complex	GO:0043234
EW1_F1plate07_F07	304	NP_728831.1	CG32276	FBgn0047135	Molecular function	nucleic acid binding	GO:0003676
EW1_F1plate07_F07	304	CAB03157.1	F59F4	WBGene00009922	Molecular function	nucleic acid binding	GO:0003676
EW1_F1plate07_F07	304	NP_728831.1	CG32276	FBgn0047135	Molecular function	structural constituent of ribosome	GO:0003735
EW1_F1plate07_F07	304	CAB03157.1	F59F4	WBGene00009922	Molecular function	helicase activity	GO:0004386
EW1_F1plate07_F07	304	CAB03157.1	F59F4	WBGene00009922	Molecular function	ATP binding	GO:0005524
EW1_F1plate07_F07	304	NP_728831.1	CG32276	FBgn0047135	Cellular Component	endoplasmic reticulum	GO:0005783
EW1_F1plate07_F07	304	XP_899659.1	2810032E02Rik	MGI:1919911	Cellular Component	endoplasmic reticulum	GO:0005783
EW1_F1plate07_F07	304	NP_728831.1	CG32276	FBgn0047135	Cellular Component	ribosome	GO:0005840
EW1_F1plate07_F07	304	NP_728831.1	CG32276	FBgn0047135	Biological process	protein folding	GO:0006457
EW1_F1plate07_F07	304	NP_728831.1	CG32276	FBgn0047135	Biological process	protein modification	GO:0006464
EW1_F1plate07_F07	304	NP_728831.1	CG32276	FBgn0047135	Biological process	proteolysis	GO:0006508
EW1_F1plate07_F07	304	XP_899659.1	2810032E02Rik	MGI:1919911	Biological process	protein targeting	GO:0006605
EW1_F1plate07_F07	304	XP_899659.1	2810032E02Rik	MGI:1919911	Biological process	transport	GO:0006810
EW1_F1plate07_F07	304	NP_728831.1	CG32276	FBgn0047135	Biological process	response to stress	GO:0006950
EW1_F1plate07_F07	304	NP_728831.1	CG32276	FBgn0047135	Biological process	defense response	GO:0006952
EW1_F1plate07_F07	304	CAB03157.1	F59F4	WBGene00009922	Molecular function	ATP-dependent helicase activity	GO:0008026
EW1_F1plate07_F07	304	CAB03157.1	F59F4	WBGene00009922	Biological process	embryonic development (sensu Metazoa)	GO:0009792
EW1_F1plate07_F07	304	XP_899659.1	2810032E02Rik	MGI:1919911	Biological process	protein transport	GO:0015031
EW1_F1plate07_F07	304	XP_899659.1	2810032E02Rik	MGI:1919911	Cellular Component	membrane	GO:0016020
EW1_F1plate07_F07	304	XP_899659.1	2810032E02Rik	MGI:1919911	Cellular Component	integral to membrane	GO:0016021
EW1_F1plate07_F07	304	NP_728831.1	CG32276	FBgn0047135	Biological process	protein metabolism	GO:0019538
EW1_F1plate07_F08	360	CAA86329.1	asb-1	WBGene00000206	Biological process	reproduction	GO:0000003
EW1_F1plate07_F08	360	AAA96210.1	asb-2	WBGene00000207	Biological process	reproduction	GO:0000003
EW1_F1plate07_F08	360	AAR99111.1	ATPsyn-b	FBgn0019644	Cellular Component	proton-transporting ATP synthase complex, coupling factor F(o) (sensu Eukaryota)	GO:0000276
EW1_F1plate07_F08	360	CAA86329.1	asb-1	WBGene00000206	Biological process	larval development (sensu Nematoda)	GO:0002119
[truncated: 3,130 more rows]
